# Supplementary material for: CO2-measuring dongle
Source: HardwareX. 2022 Jul 14;12:e00338. doi: 10.1016/j.ohx.2022.e00338 (PMC9301570; doi:10.1016/j.ohx.2022.e00338)
Supplement: Supplementary data 1 [file mmc1.zip]

Archive with 24 entries (23 files):
- GUI/
- __MACOSX/._GUI
- GUI/.DS_Store
- __MACOSX/GUI/._.DS_Store
- GUI/connected_image.png
- __MACOSX/GUI/._connected_image.png
- GUI/disconnected_image.png
- __MACOSX/GUI/._disconnected_image.png
- GUI/green_light_image.png
- __MACOSX/GUI/._green_light_image.png
- GUI/grey_light_image.png
- __MACOSX/GUI/._grey_light_image.png
- GUI/GUI.py
- __MACOSX/GUI/._GUI.py
- GUI/orange_light_image.png
- __MACOSX/GUI/._orange_light_image.png
- GUI/red_light_image.png
- __MACOSX/GUI/._red_light_image.png
- GUI/refresh_image.png
- __MACOSX/GUI/._refresh_image.png
- GUI/start_image.png
- __MACOSX/GUI/._start_image.png
- GUI/stop_image.png
- __MACOSX/GUI/._stop_image.png
