# Supplementary material for: CO2-measuring dongle
Source: HardwareX. 2022 Jul 14;12:e00338. doi: 10.1016/j.ohx.2022.e00338 (PMC9301570; doi:10.1016/j.ohx.2022.e00338)
Supplement: Supplementary data 1 [file mmc1.zip › GUI/GUI.py]

import tkinter as tk
import tkinter.font as font
from tkinter import scrolledtext
from tkinter.filedialog import asksaveasfile
import tkinter.ttk as ttk
import serial
import serial.tools.list_ports
import time
import csv
import numpy as np
import matplotlib.pyplot as plt
from matplotlib.backends.backend_tkagg import FigureCanvasTkAgg, NavigationToolbar2Tk
from matplotlib.figure import Figure
from matplotlib.lines import Line2D


class CO2Detector(tk.Tk):

    
    def __init__(self):
        
        super().__init__()
        
        self.s = None
        
        
        
        # UNIBAS COLORS
        mint = '#A5D7D2'
        mint_light = '#D2EBE9'
        red = '#D20537'
        
        
        # MAIN WINDOW
        self.geometry('1000x620')
        self.minsize(1000, 620)
        self.title(u'CO\u2082 Detector')
        self.configure(bg=mint_light)
        
        
        # TIME VARIABLES
        self.previous_time = 0.0
        self.interval = 10000.0 # time between two measurements, in ms, not less than 5000
        
        
        # FRAMES
        top_frame = tk.Frame(self, bg = mint_light)
        top_frame.pack(side='top', fill='both', expand=True)
        right_frame = tk.Frame(top_frame, bg = mint_light)
        right_frame.pack(side='right', fill='both', expand=False)
        bottom_frame = tk.Frame(self, bg=mint_light)
        bottom_frame.pack(side='bottom', fill='both', expand=True)
        middle_frame = tk.Frame(self, bg=mint_light) 
        middle_frame.pack(side='bottom', fill='both', expand=True)
        toolbar_frame = tk.Frame(middle_frame, bg=mint_light)
        toolbar_frame.pack(in_=middle_frame, side='right', padx=(0, 150))
        
        # IMAGES FOR BUTTONS
        self.start_image = tk.PhotoImage(file='./start_image.png').subsample(2,2)
        self.stop_image = tk.PhotoImage(file='./stop_image.png').subsample(2,2)
        self.connected_image = tk.PhotoImage(file='./connected_image.png').subsample(2, 2)
        self.disconnected_image = tk.PhotoImage(file='./disconnected_image.png').subsample(2, 2)
        self.refresh_image = tk.PhotoImage(file='./refresh_image.png').subsample(6, 6)
        
        # BUTTONS
        self.button_start = tk.Button(middle_frame, bg='#05D237' , cursor='hand2', highlightthickness=0, bd=0, command=self.start_plotting)
        self.button_start.config(image=self.start_image)
        self.button_connect = tk.Button(middle_frame, bg=mint_light, cursor='hand2', highlightthickness=0, bd=0, command=self.connect)
        self.button_connect.config(image=self.disconnected_image)
        self.button_export = tk.Button(toolbar_frame, text='Export Data', height=1, width=10, cursor='hand2', command=self.export_data)
        self.button_refresh = tk.Button(middle_frame, bg=mint_light, cursor='hand2', highlightthickness=0, bd=0, command=self.refresh_serial_ports)
        self.button_refresh.config(image=self.refresh_image)
        self.button_start.pack(in_=middle_frame, side='left', padx=(110, 0), pady=(0,20), anchor='s')
        self.button_connect.pack(in_=middle_frame, side='left', padx=(20, 20), pady=(0,20),anchor='s')
        self.button_refresh.pack(in_=middle_frame, padx=(5, 5), anchor='center', side ='left')
        self.button_export.pack(in_=toolbar_frame, side='right')
        
        # COMBOBOX
        self.combo_choose_port = ttk.Combobox(middle_frame, state='readonly', values=self.get_serial_ports())
        self.combo_choose_port.bind('<<ComboboxSelected>>', self.combo_choose_port.get())
        self.combo_choose_port.set('Select a COM port')
        self.combo_choose_port.pack(in_=middle_frame, side='left', padx=(0, 10), anchor='center')
        
        # TRAFFIC LIGHTS
        self.red_light_image = tk.PhotoImage(file='./red_light_image.png').subsample(2, 2)
        self.orange_light_image = tk.PhotoImage(file='./orange_light_image.png').subsample(2, 2)
        self.green_light_image = tk.PhotoImage(file='./green_light_image.png').subsample(2, 2)
        self.grey_light_image = tk.PhotoImage(file='./grey_light_image.png').subsample(2, 2)
        self.light_label = tk.Label(image=self.grey_light_image, bd=0, bg=mint_light)      
        self.light_label.pack(in_=right_frame, side='top', padx=(0,50), pady=(60,0), anchor='center')
        
        self.value_text = tk.StringVar() 
        self.value_text.set('...\n\n...\n\n...')
        self.value_label = tk.Label(textvariable= self.value_text,font=('Helvetica', 16, 'bold'), bg=mint_light, anchor="center")   
        self.value_label.pack(in_=right_frame, side='bottom', padx=(0,50), pady=(0,60), anchor='center')
        
        
        # REAL-TIME PLOT
        self.x_values = []
        self.avg_co2_values = []
        self.fig = Figure(figsize=(5,5), dpi=100, facecolor=mint_light)
        self.fig.suptitle('Carbon Dioxide Detector', font='Helvetica', fontsize=20, fontweight='bold')
        self.ax1 = self.fig.add_subplot(111)
        self.line1 = Line2D(self.x_values, self.avg_co2_values, color=red)
        self.ax1.add_line(self.line1)
        self.ax1.plot()
        #self.ax1.set_xlabel('Time (s)', font='Helvetica', fontsize=12, fontweight='bold')
        self.ax1.set_xlabel('Time (min)', font='Helvetica', fontsize=14, fontweight='bold')
        self.ax1.set_ylabel('CO2 (ppm)', font='Helvetica', fontsize=14, fontweight='bold')
        self.ax1.set_xlim(0, 2000)
        self.ax1.set_ylim(400, 2000)      
        self.canvas = FigureCanvasTkAgg(self.fig, self)
        self.canvas.get_tk_widget().pack(in_=top_frame, side='left', fill='both', expand=True)
        
        # BOOLEANS
        self.flag_plot = tk.BooleanVar(self) # Required for start/pause the plot
        self.flag_plot.set(False)
        self.flag_connection = tk.BooleanVar(self) # Required for connect/disconnect to the serial port
        self.flag_connection.set(False)


        # PLOT TOOLBAR
        toolbar = NavigationToolbar2Tk(self.canvas, toolbar_frame)
        toolbar.config(background=mint_light)
        toolbar._message_label.config(background=mint_light)
        toolbar.children['!button2'].pack_forget() # Remove forward/backward tools
        toolbar.children['!button3'].pack_forget() 
        toolbar.children['!button4'].pack_forget() # Remove subblot tool
        toolbar.update()
          
        

    def get_serial_ports(self): # List the serial ports
        return [comport.device for comport in serial.tools.list_ports.comports()]
    
    def refresh_serial_ports(self): # Rescan the serial ports
        self.combo_choose_port.configure(state='readonly', value=self.get_serial_ports())
        self.combo_choose_port.set('Select a COM port')
        
        
    def connect(self): # Connect to the microcontroller
        if not self.flag_connection.get(): # If not connected
            self.s = serial.Serial(port=self.combo_choose_port.get(), baudrate=115200, timeout=1) # Set serial communication with port and baudrate
            self.flag_connection.set(True)
            self.button_connect.config(bg='#D2EBE9')
            self.button_connect.config(image=self.connected_image)
            self.combo_choose_port.configure(state='disabled')
            self.button_refresh.configure(state='disabled')
            #self.s.write(bytes('start-co2 \r','utf-8')) # Writing as bytes with \r (to enter) and encoding
            #self.s.readline().decode('utf-8')
        else :
            self.s.close() # Close serial connection
            self.flag_connection.set(False)
            self.button_start.config(image=self.start_image)
            self.button_start.config(bg='#05D237')
            self.flag_plot.set(False)
            self.button_connect.config(image=self.disconnected_image)
            self.light_label.configure(image=self.grey_light_image)
            self.combo_choose_port.configure(state='readonly') # Ready to choose another port
            self.button_refresh.configure(state='active')
        
        
    def start_plotting(self): # Check if ready for plotting: connected and not currently plotting
        mint = '#A5D7D2'
        mint_light = '#D2EBE9'
        red = '#D20537'
        if self.flag_connection.get(): # If connected
            if not self.flag_plot.get() : # If not currently plotting
                self.button_start.config(image=self.stop_image)
                self.button_start.config(bg=red)
                self.value_text.set('...\n\n...\n\n...')
                self.plot_data()
            else :
                self.button_start.config(image=self.start_image)
                self.button_start.config(bg='#05D237')
                self.flag_plot.set(False)
        else :
            self.button_connect.config(bg=red)

            
      
    def plot_data(self): # Clear old data
        self.current_x_value = 0
        self.flag_plot.set(True) 
        self.x_values = [] # Clear old data
        self.avg_co2_values = []
        self.co2_values = []
        self.start_single_shot() # Ask for the 1st shot
        while True:
            self.current_time = time.time()*1000 # In ms
            if self.flag_plot.get(): # Play button clicked
                if (self.current_time - self.previous_time >= self.interval): # True everytime an 'interval' has passed.
                    self.previous_time = self.current_time # Synchronize
                    
                    if self.is_data_ready():
                        co2_value, temperature_value, humidity_value = self.get_values()
                        self.avg_co2_value = self.rolling_average(co2_value, 5)
                    elif not self.avg_co2_values: # Empty array, no values appended yet
                        continue
                    self.set_traffic_lights(self.avg_co2_value)
                    self.x_values.append(self.current_x_value)
                    self.avg_co2_values.append(self.avg_co2_value)
                    self.line1.set_data(self.x_values, self.avg_co2_values)
                    #self.current_x_value = self.current_x_value + self.interval/1000 # In s
                    self.current_x_value = self.current_x_value + self.interval/60000 # In min
                    self.ax1.set_xlim(0, self.current_x_value) # Extend the x-axis
                    if np.amax(self.avg_co2_values) < 1950:
                        self.ax1.set_ylim(400, 2000) 
                    else:
                        self.ax1.set_ylim(400, max(self.avg_co2_values)+50) # Autoscale y-axis
                    self.canvas.draw() # Update the plot
                    self.value_text.set(str(self.avg_co2_value)+' ppm \n \n' + str(temperature_value)+' °C \n \n' + str(humidity_value)+'%RH')
                    self.value_label.config(textvariable=self.value_text)
                    self.start_single_shot() # Ask for the next shot
                self.update()
            else:
                self.flag_plot.set(False)
                break
                
    def rolling_average(self, new_co2_value, length):
        self.co2_values = np.append(self.co2_values, new_co2_value)
        if len(self.co2_values) > length:
            self.co2_values = np.delete(self.co2_values, 0)
        return round(np.mean(self.co2_values))

            
    def set_traffic_lights(self, co2_value): # Change traffic light color depending on the thresholds
        if co2_value > 2100: # Upper threshold
            self.light_label.configure(image=self.red_light_image)
        elif co2_value > 1000: # Lower threshold
            self.light_label.configure(image=self.orange_light_image)
        else:
            self.light_label.configure(image=self.green_light_image)
            
    def start_single_shot(self): # single shot
        word = 'hex $21 $9D scd41-send' # Word asking for the data as hex!
        self.s.write(bytes(word+'\r','utf-8')) # Writing as bytes with \r (to enter) and encodin
        self.s.readline().decode('utf-8')
        
    def is_data_ready(self): # Return True if data ready
        word = 'hex $E4 $B8 scd41-read-s . . ' # Word asking for the data (as hex!)
        self.s.write(bytes(word+'\r','utf-8')) # Writing as bytes with \r (to enter) and encoding
        status_values = self.s.readline().decode('utf-8')[len(word)+1:-6] # Remove the 'ok' prompt
        status_values = np.flip(np.array(status_values.split(' '))) # Change order of the LIFO stack
        status = int(status_values[0].zfill(2)+status_values[1].zfill(2), 16)
        return status < 0xF9 # 11 LSBs are not zero
    
    def get_values(self): # Get the data from the microcontroller
        word = 'hex $EC $5 scd41-read . . . . . . . . .  ' # Word asking for the data as hex!
        self.s.write(bytes(word+'\r','utf-8')) # Writing as bytes with \r (to enter) and encoding
        #time.sleep(0.1)

        current_values = self.s.readline().decode('utf-8')[len(word)+1:-6] # Remove the 'ok' prompt
        current_values = np.flip(np.array(current_values.split(' '))) # Change order of the LIFO stack
        
        current_co2_value = int(current_values[0].zfill(2)+current_values[1].zfill(2), 16) # Add leading zeros
        current_temperature_value = round(-45 + (175 * int(current_values[3].zfill(2)+current_values[4].zfill(2), 16) / 65536), 1)
        current_humidity_value = round(100 * (int(current_values[6].zfill(2)+current_values[7].zfill(2), 16) / 65536))
        
        return current_co2_value, current_temperature_value, current_humidity_value
        
        


        
    def export_data(self): # Export plotted data to a *.csv file
        self.button_start.config(image=self.start_image)
        self.button_start.config(bg='#05D237')
        self.flag_plot.set(False)

        filename = tk.filedialog.asksaveasfile(initialfile ='Untitled.csv', defaultextension='.csv', filetypes=[('CSV','*.csv')])
        if filename is None: # If closed with 'cancel'
            return
        np.savetxt(filename, np.c_[self.x_values, self.avg_co2_values], fmt='%f, %i', header='Time (min), CO2 (ppm)', delimiter=',') # Save concatenated x- and y-values as float and int
        filename.close() # Required after writing a file           

        
if __name__ == '__main__':
    my_gui = CO2Detector()
    my_gui.mainloop()
    if my_gui.s : # Close serial connection if any
        my_gui.s.close() 
