# Supplementary material for: CO2-measuring dongle
Source: HardwareX. 2022 Jul 14;12:e00338. doi: 10.1016/j.ohx.2022.e00338 (PMC9301570; doi:10.1016/j.ohx.2022.e00338)
Supplement: Supplementary data 3 [file mmc3.zip]

Archive with 1 entries (1 files):
- PCB.brd
