# Supplementary material for: CO2-measuring dongle
Source: HardwareX. 2022 Jul 14;12:e00338. doi: 10.1016/j.ohx.2022.e00338 (PMC9301570; doi:10.1016/j.ohx.2022.e00338)
Supplement: Supplementary data 3 [file mmc3.zip › PCB.brd]

<?xml version="1.0" encoding="utf-8"?>
<!DOCTYPE eagle SYSTEM "eagle.dtd">
<eagle version="9.6.2">
<drawing>
<settings>
<setting alwaysvectorfont="no"/>
<setting keepoldvectorfont="yes"/>
<setting verticaltext="up"/>
</settings>
<grid distance="0.025" unitdist="inch" unit="inch" style="lines" multiple="1" display="yes" altdistance="0.025" altunitdist="inch" altunit="inch"/>
<layers>
<layer number="1" name="Top" color="4" fill="1" visible="yes" active="yes"/>
<layer number="2" name="Route2" color="1" fill="3" visible="no" active="no"/>
<layer number="3" name="Route3" color="4" fill="3" visible="no" active="no"/>
<layer number="4" name="Route4" color="6" fill="4" visible="no" active="no"/>
<layer number="5" name="Route5" color="14" fill="4" visible="no" active="no"/>
<layer number="6" name="Route6" color="1" fill="8" visible="no" active="no"/>
<layer number="7" name="Route7" color="4" fill="8" visible="no" active="no"/>
<layer number="8" name="Route8" color="1" fill="2" visible="no" active="no"/>
<layer number="9" name="Route9" color="4" fill="2" visible="no" active="no"/>
<layer number="10" name="Route10" color="1" fill="7" visible="no" active="no"/>
<layer number="11" name="Route11" color="4" fill="7" visible="no" active="no"/>
<layer number="12" name="Route12" color="1" fill="5" visible="no" active="no"/>
<layer number="13" name="Route13" color="4" fill="5" visible="no" active="no"/>
<layer number="14" name="Route14" color="1" fill="6" visible="no" active="no"/>
<layer number="15" name="Route15" color="4" fill="6" visible="no" active="no"/>
<layer number="16" name="Bottom" color="1" fill="1" visible="yes" active="yes"/>
<layer number="17" name="Pads" color="2" fill="1" visible="yes" active="yes"/>
<layer number="18" name="Vias" color="2" fill="1" visible="yes" active="yes"/>
<layer number="19" name="Unrouted" color="6" fill="1" visible="yes" active="yes"/>
<layer number="20" name="Dimension" color="15" fill="1" visible="yes" active="yes"/>
<layer number="21" name="tPlace" color="7" fill="1" visible="yes" active="yes"/>
<layer number="22" name="bPlace" color="7" fill="1" visible="yes" active="yes"/>
<layer number="23" name="tOrigins" color="15" fill="1" visible="yes" active="yes"/>
<layer number="24" name="bOrigins" color="15" fill="1" visible="yes" active="yes"/>
<layer number="25" name="tNames" color="7" fill="1" visible="yes" active="yes"/>
<layer number="26" name="bNames" color="7" fill="1" visible="yes" active="yes"/>
<layer number="27" name="tValues" color="7" fill="1" visible="no" active="yes"/>
<layer number="28" name="bValues" color="7" fill="1" visible="yes" active="yes"/>
<layer number="29" name="tStop" color="7" fill="3" visible="yes" active="yes"/>
<layer number="30" name="bStop" color="7" fill="6" visible="yes" active="yes"/>
<layer number="31" name="tCream" color="7" fill="4" visible="yes" active="yes"/>
<layer number="32" name="bCream" color="7" fill="5" visible="yes" active="yes"/>
<layer number="33" name="tFinish" color="6" fill="3" visible="yes" active="yes"/>
<layer number="34" name="bFinish" color="6" fill="6" visible="yes" active="yes"/>
<layer number="35" name="tGlue" color="7" fill="4" visible="yes" active="yes"/>
<layer number="36" name="bGlue" color="7" fill="5" visible="yes" active="yes"/>
<layer number="37" name="tTest" color="7" fill="1" visible="yes" active="yes"/>
<layer number="38" name="bTest" color="7" fill="1" visible="yes" active="yes"/>
<layer number="39" name="tKeepout" color="4" fill="11" visible="yes" active="yes"/>
<layer number="40" name="bKeepout" color="1" fill="11" visible="yes" active="yes"/>
<layer number="41" name="tRestrict" color="4" fill="10" visible="yes" active="yes"/>
<layer number="42" name="bRestrict" color="1" fill="10" visible="yes" active="yes"/>
<layer number="43" name="vRestrict" color="2" fill="10" visible="yes" active="yes"/>
<layer number="44" name="Drills" color="7" fill="1" visible="yes" active="yes"/>
<layer number="45" name="Holes" color="7" fill="1" visible="yes" active="yes"/>
<layer number="46" name="Milling" color="3" fill="1" visible="yes" active="yes"/>
<layer number="47" name="Measures" color="7" fill="1" visible="yes" active="yes"/>
<layer number="48" name="Document" color="7" fill="1" visible="yes" active="yes"/>
<layer number="49" name="Reference" color="7" fill="1" visible="yes" active="yes"/>
<layer number="50" name="dxf" color="7" fill="1" visible="no" active="no"/>
<layer number="51" name="tDocu" color="7" fill="1" visible="yes" active="yes"/>
<layer number="52" name="bDocu" color="7" fill="1" visible="yes" active="yes"/>
<layer number="53" name="tGND_GNDA" color="7" fill="9" visible="no" active="no"/>
<layer number="54" name="bGND_GNDA" color="1" fill="9" visible="no" active="no"/>
<layer number="56" name="wert" color="7" fill="1" visible="no" active="no"/>
<layer number="57" name="tCAD" color="7" fill="1" visible="no" active="no"/>
<layer number="59" name="tCarbon" color="7" fill="1" visible="no" active="no"/>
<layer number="60" name="bCarbon" color="7" fill="1" visible="no" active="no"/>
<layer number="88" name="SimResults" color="9" fill="1" visible="no" active="no"/>
<layer number="89" name="SimProbes" color="9" fill="1" visible="no" active="no"/>
<layer number="90" name="Modules" color="5" fill="1" visible="no" active="no"/>
<layer number="91" name="Nets" color="2" fill="1" visible="no" active="no"/>
<layer number="92" name="Busses" color="1" fill="1" visible="no" active="no"/>
<layer number="93" name="Pins" color="2" fill="1" visible="no" active="no"/>
<layer number="94" name="Symbols" color="4" fill="1" visible="no" active="no"/>
<layer number="95" name="Names" color="7" fill="1" visible="no" active="no"/>
<layer number="96" name="Values" color="7" fill="1" visible="no" active="no"/>
<layer number="97" name="Info" color="7" fill="1" visible="no" active="no"/>
<layer number="98" name="Guide" color="6" fill="1" visible="no" active="no"/>
<layer number="99" name="SpiceOrder" color="7" fill="1" visible="no" active="no"/>
<layer number="100" name="Muster" color="7" fill="1" visible="yes" active="yes"/>
<layer number="101" name="Patch_Top" color="12" fill="4" visible="yes" active="yes"/>
<layer number="102" name="Vscore" color="7" fill="1" visible="yes" active="yes"/>
<layer number="103" name="tMap" color="7" fill="1" visible="yes" active="yes"/>
<layer number="104" name="Name" color="16" fill="1" visible="yes" active="yes"/>
<layer number="105" name="tPlate" color="7" fill="1" visible="yes" active="yes"/>
<layer number="106" name="bPlate" color="7" fill="1" visible="yes" active="yes"/>
<layer number="107" name="Crop" color="7" fill="1" visible="yes" active="yes"/>
<layer number="108" name="tplace-old" color="10" fill="1" visible="yes" active="yes"/>
<layer number="109" name="ref-old" color="11" fill="1" visible="yes" active="yes"/>
<layer number="110" name="fp0" color="7" fill="1" visible="yes" active="yes"/>
<layer number="111" name="LPC17xx" color="7" fill="1" visible="yes" active="yes"/>
<layer number="112" name="tSilk" color="7" fill="1" visible="yes" active="yes"/>
<layer number="113" name="IDFDebug" color="4" fill="1" visible="yes" active="yes"/>
<layer number="114" name="Badge_Outline" color="7" fill="1" visible="yes" active="yes"/>
<layer number="115" name="ReferenceISLANDS" color="7" fill="1" visible="yes" active="yes"/>
<layer number="116" name="Patch_BOT" color="9" fill="4" visible="yes" active="yes"/>
<layer number="118" name="Rect_Pads" color="7" fill="1" visible="yes" active="yes"/>
<layer number="121" name="_tsilk" color="7" fill="1" visible="yes" active="yes"/>
<layer number="122" name="_bsilk" color="7" fill="1" visible="yes" active="yes"/>
<layer number="123" name="tTestmark" color="7" fill="1" visible="yes" active="yes"/>
<layer number="124" name="bTestmark" color="7" fill="1" visible="yes" active="yes"/>
<layer number="125" name="_tNames" color="7" fill="1" visible="yes" active="yes"/>
<layer number="126" name="_bNames" color="7" fill="1" visible="yes" active="yes"/>
<layer number="127" name="_tValues" color="7" fill="1" visible="yes" active="yes"/>
<layer number="128" name="_bValues" color="7" fill="1" visible="yes" active="yes"/>
<layer number="129" name="Mask" color="7" fill="1" visible="yes" active="yes"/>
<layer number="131" name="tAdjust" color="7" fill="1" visible="yes" active="yes"/>
<layer number="132" name="bAdjust" color="7" fill="1" visible="yes" active="yes"/>
<layer number="144" name="Drill_legend" color="7" fill="1" visible="yes" active="yes"/>
<layer number="150" name="Notes" color="7" fill="1" visible="yes" active="yes"/>
<layer number="151" name="HeatSink" color="7" fill="1" visible="yes" active="yes"/>
<layer number="152" name="_bDocu" color="7" fill="1" visible="yes" active="yes"/>
<layer number="153" name="FabDoc1" color="7" fill="1" visible="yes" active="yes"/>
<layer number="154" name="FabDoc2" color="7" fill="1" visible="yes" active="yes"/>
<layer number="155" name="FabDoc3" color="7" fill="1" visible="yes" active="yes"/>
<layer number="199" name="Contour" color="7" fill="1" visible="yes" active="yes"/>
<layer number="200" name="200bmp" color="1" fill="10" visible="yes" active="yes"/>
<layer number="201" name="201bmp" color="2" fill="10" visible="yes" active="yes"/>
<layer number="202" name="202bmp" color="3" fill="10" visible="yes" active="yes"/>
<layer number="203" name="203bmp" color="4" fill="10" visible="yes" active="yes"/>
<layer number="204" name="204bmp" color="5" fill="10" visible="yes" active="yes"/>
<layer number="205" name="205bmp" color="6" fill="10" visible="yes" active="yes"/>
<layer number="206" name="206bmp" color="7" fill="10" visible="yes" active="yes"/>
<layer number="207" name="207bmp" color="8" fill="10" visible="yes" active="yes"/>
<layer number="208" name="208bmp" color="9" fill="10" visible="yes" active="yes"/>
<layer number="209" name="209bmp" color="7" fill="1" visible="yes" active="yes"/>
<layer number="210" name="210bmp" color="7" fill="1" visible="yes" active="yes"/>
<layer number="211" name="211bmp" color="7" fill="1" visible="yes" active="yes"/>
<layer number="212" name="212bmp" color="7" fill="1" visible="yes" active="yes"/>
<layer number="213" name="213bmp" color="7" fill="1" visible="yes" active="yes"/>
<layer number="214" name="214bmp" color="7" fill="1" visible="yes" active="yes"/>
<layer number="215" name="215bmp" color="7" fill="1" visible="yes" active="yes"/>
<layer number="216" name="216bmp" color="7" fill="1" visible="yes" active="yes"/>
<layer number="217" name="217bmp" color="18" fill="1" visible="no" active="no"/>
<layer number="218" name="218bmp" color="19" fill="1" visible="no" active="no"/>
<layer number="219" name="219bmp" color="20" fill="1" visible="no" active="no"/>
<layer number="220" name="220bmp" color="21" fill="1" visible="no" active="no"/>
<layer number="221" name="221bmp" color="22" fill="1" visible="no" active="no"/>
<layer number="222" name="222bmp" color="23" fill="1" visible="no" active="no"/>
<layer number="223" name="223bmp" color="24" fill="1" visible="no" active="no"/>
<layer number="224" name="224bmp" color="25" fill="1" visible="no" active="no"/>
<layer number="225" name="225bmp" color="7" fill="1" visible="yes" active="yes"/>
<layer number="226" name="226bmp" color="7" fill="1" visible="yes" active="yes"/>
<layer number="227" name="227bmp" color="7" fill="1" visible="yes" active="yes"/>
<layer number="228" name="228bmp" color="7" fill="1" visible="yes" active="yes"/>
<layer number="229" name="229bmp" color="7" fill="1" visible="yes" active="yes"/>
<layer number="230" name="230bmp" color="7" fill="1" visible="yes" active="yes"/>
<layer number="231" name="231bmp" color="7" fill="1" visible="yes" active="yes"/>
<layer number="232" name="Eagle3D_PG2" color="7" fill="1" visible="yes" active="yes"/>
<layer number="233" name="Eagle3D_PG3" color="7" fill="1" visible="yes" active="yes"/>
<layer number="248" name="Housing" color="7" fill="1" visible="yes" active="yes"/>
<layer number="249" name="Edge" color="7" fill="1" visible="yes" active="yes"/>
<layer number="250" name="Descript" color="3" fill="1" visible="no" active="no"/>
<layer number="251" name="SMDround" color="12" fill="11" visible="no" active="no"/>
<layer number="254" name="cooling" color="7" fill="1" visible="yes" active="yes"/>
<layer number="255" name="routoute" color="7" fill="1" visible="yes" active="yes"/>
</layers>
<board>
<plain>
<wire x1="4.264025" y1="21.2217" x2="88.06085" y2="21.2217" width="0" layer="20"/>
<wire x1="88.06085" y1="21.2217" x2="88.04815" y2="51.076425" width="0" layer="20"/>
<wire x1="88.04815" y1="51.076425" x2="4.264025" y2="51.063725" width="0" layer="20"/>
<wire x1="4.264025" y1="51.063725" x2="4.264025" y2="21.2217" width="0" layer="20"/>
<text x="30.10535" y="25.187275" size="1.27" layer="25" rot="R180">CO2 dongle</text>
<text x="23.495" y="30.48" size="0.6096" layer="121">GND</text>
<text x="38.735" y="28.575" size="1.778" layer="25">*</text>
<text x="15.24" y="43.815" size="1.778" layer="25">+</text>
<text x="69.85" y="43.815" size="1.778" layer="25">+</text>
<hole x="6.985" y="48.26" drill="3.5"/>
<hole x="6.985" y="24.13" drill="3.5"/>
<hole x="85.09" y="48.26" drill="3.5"/>
<hole x="85.09" y="24.13" drill="3.5"/>
</plain>
<libraries>
<library name="rcl">
<packages>
<package name="C0805K">
<description>&lt;b&gt;Ceramic Chip Capacitor KEMET 0805 reflow solder&lt;/b&gt;&lt;p&gt;
Metric Code Size 2012</description>
<wire x1="-0.925" y1="0.6" x2="0.925" y2="0.6" width="0.1016" layer="51"/>
<wire x1="0.925" y1="-0.6" x2="-0.925" y2="-0.6" width="0.1016" layer="51"/>
<smd name="1" x="-1" y="0" dx="1.3" dy="1.6" layer="1"/>
<smd name="2" x="1" y="0" dx="1.3" dy="1.6" layer="1"/>
<text x="-1" y="0.875" size="1.016" layer="25">&gt;NAME</text>
<text x="-1" y="-1.9" size="1.016" layer="27">&gt;VALUE</text>
<rectangle x1="-1" y1="-0.65" x2="-0.5" y2="0.65" layer="51"/>
<rectangle x1="0.5" y1="-0.65" x2="1" y2="0.65" layer="51"/>
</package>
<package name="C0805">
<description>&lt;b&gt;CAPACITOR&lt;/b&gt;&lt;p&gt;</description>
<wire x1="-1.973" y1="0.983" x2="1.973" y2="0.983" width="0.0508" layer="39"/>
<wire x1="1.973" y1="-0.983" x2="-1.973" y2="-0.983" width="0.0508" layer="39"/>
<wire x1="-1.973" y1="-0.983" x2="-1.973" y2="0.983" width="0.0508" layer="39"/>
<wire x1="-0.381" y1="0.66" x2="0.381" y2="0.66" width="0.1016" layer="51"/>
<wire x1="-0.356" y1="-0.66" x2="0.381" y2="-0.66" width="0.1016" layer="51"/>
<wire x1="1.973" y1="0.983" x2="1.973" y2="-0.983" width="0.0508" layer="39"/>
<smd name="1" x="-0.95" y="0" dx="1.3" dy="1.5" layer="1"/>
<smd name="2" x="0.95" y="0" dx="1.3" dy="1.5" layer="1"/>
<text x="-1.27" y="1.27" size="1.27" layer="25">&gt;NAME</text>
<text x="-1.27" y="-2.54" size="1.27" layer="27">&gt;VALUE</text>
<rectangle x1="-1.0922" y1="-0.7239" x2="-0.3421" y2="0.7262" layer="51"/>
<rectangle x1="0.3556" y1="-0.7239" x2="1.1057" y2="0.7262" layer="51"/>
<rectangle x1="-0.1001" y1="-0.4001" x2="0.1001" y2="0.4001" layer="35"/>
</package>
<package name="C1206">
<description>&lt;b&gt;CAPACITOR&lt;/b&gt;</description>
<wire x1="-2.473" y1="0.983" x2="2.473" y2="0.983" width="0.0508" layer="39"/>
<wire x1="2.473" y1="-0.983" x2="-2.473" y2="-0.983" width="0.0508" layer="39"/>
<wire x1="-2.473" y1="-0.983" x2="-2.473" y2="0.983" width="0.0508" layer="39"/>
<wire x1="2.473" y1="0.983" x2="2.473" y2="-0.983" width="0.0508" layer="39"/>
<wire x1="-0.965" y1="0.787" x2="0.965" y2="0.787" width="0.1016" layer="51"/>
<wire x1="-0.965" y1="-0.787" x2="0.965" y2="-0.787" width="0.1016" layer="51"/>
<smd name="1" x="-1.4" y="0" dx="1.6" dy="1.8" layer="1"/>
<smd name="2" x="1.4" y="0" dx="1.6" dy="1.8" layer="1"/>
<text x="-1.27" y="1.27" size="1.27" layer="25">&gt;NAME</text>
<text x="-1.27" y="-2.54" size="1.27" layer="27">&gt;VALUE</text>
<rectangle x1="-1.7018" y1="-0.8509" x2="-0.9517" y2="0.8491" layer="51"/>
<rectangle x1="0.9517" y1="-0.8491" x2="1.7018" y2="0.8509" layer="51"/>
<rectangle x1="-0.1999" y1="-0.4001" x2="0.1999" y2="0.4001" layer="35"/>
</package>
<package name="R0805">
<description>&lt;b&gt;RESISTOR&lt;/b&gt;&lt;p&gt;</description>
<wire x1="-0.41" y1="0.635" x2="0.41" y2="0.635" width="0.1524" layer="51"/>
<wire x1="-0.41" y1="-0.635" x2="0.41" y2="-0.635" width="0.1524" layer="51"/>
<wire x1="-1.973" y1="0.983" x2="1.973" y2="0.983" width="0.0508" layer="39"/>
<wire x1="1.973" y1="0.983" x2="1.973" y2="-0.983" width="0.0508" layer="39"/>
<wire x1="1.973" y1="-0.983" x2="-1.973" y2="-0.983" width="0.0508" layer="39"/>
<wire x1="-1.973" y1="-0.983" x2="-1.973" y2="0.983" width="0.0508" layer="39"/>
<smd name="1" x="-0.95" y="0" dx="1.3" dy="1.5" layer="1"/>
<smd name="2" x="0.95" y="0" dx="1.3" dy="1.5" layer="1"/>
<text x="-0.635" y="1.27" size="1.27" layer="25">&gt;NAME</text>
<text x="-0.635" y="-2.54" size="1.27" layer="27">&gt;VALUE</text>
<rectangle x1="0.4064" y1="-0.6985" x2="1.0564" y2="0.7015" layer="51"/>
<rectangle x1="-1.0668" y1="-0.6985" x2="-0.4168" y2="0.7015" layer="51"/>
<rectangle x1="-0.1999" y1="-0.5001" x2="0.1999" y2="0.5001" layer="35"/>
</package>
</packages>
</library>
<library name="rcl" urn="urn:adsk.eagle:library:334">
<description>&lt;b&gt;Resistors, Capacitors, Inductors&lt;/b&gt;&lt;p&gt;
Based on the previous libraries:
&lt;ul&gt;
&lt;li&gt;r.lbr
&lt;li&gt;cap.lbr 
&lt;li&gt;cap-fe.lbr
&lt;li&gt;captant.lbr
&lt;li&gt;polcap.lbr
&lt;li&gt;ipc-smd.lbr
&lt;/ul&gt;
All SMD packages are defined according to the IPC specifications and  CECC&lt;p&gt;
&lt;author&gt;Created by librarian@cadsoft.de&lt;/author&gt;&lt;p&gt;
&lt;p&gt;
for Electrolyt Capacitors see also :&lt;p&gt;
www.bccomponents.com &lt;p&gt;
www.panasonic.com&lt;p&gt;
www.kemet.com&lt;p&gt;
http://www.secc.co.jp/pdf/os_e/2004/e_os_all.pdf &lt;b&gt;(SANYO)&lt;/b&gt;
&lt;p&gt;
for trimmer refence see : &lt;u&gt;www.electrospec-inc.com/cross_references/trimpotcrossref.asp&lt;/u&gt;&lt;p&gt;

&lt;table border=0 cellspacing=0 cellpadding=0 width="100%" cellpaddding=0&gt;
&lt;tr valign="top"&gt;

&lt;! &lt;td width="10"&gt;&amp;nbsp;&lt;/td&gt;
&lt;td width="90%"&gt;

&lt;b&gt;&lt;font color="#0000FF" size="4"&gt;TRIM-POT CROSS REFERENCE&lt;/font&gt;&lt;/b&gt;
&lt;P&gt;
&lt;TABLE BORDER=0 CELLSPACING=1 CELLPADDING=2&gt;
  &lt;TR&gt;
    &lt;TD COLSPAN=8&gt;
      &lt;FONT SIZE=3 FACE=ARIAL&gt;&lt;B&gt;RECTANGULAR MULTI-TURN&lt;/B&gt;&lt;/FONT&gt;
    &lt;/TD&gt;
  &lt;/TR&gt;
  &lt;TR&gt;
    &lt;TD ALIGN=CENTER&gt;
      &lt;B&gt;
      &lt;FONT SIZE=3 FACE=ARIAL color="#FF0000"&gt;BOURNS&lt;/FONT&gt;
      &lt;/B&gt;
    &lt;/TD&gt;
    &lt;TD ALIGN=CENTER&gt;
      &lt;B&gt;
      &lt;FONT SIZE=3 FACE=ARIAL color="#FF0000"&gt;BI&amp;nbsp;TECH&lt;/FONT&gt;
      &lt;/B&gt;
    &lt;/TD&gt;
    &lt;TD ALIGN=CENTER&gt;
      &lt;B&gt;
      &lt;FONT SIZE=3 FACE=ARIAL color="#FF0000"&gt;DALE-VISHAY&lt;/FONT&gt;
      &lt;/B&gt;
    &lt;/TD&gt;
    &lt;TD ALIGN=CENTER&gt;
      &lt;B&gt;
      &lt;FONT SIZE=3 FACE=ARIAL color="#FF0000"&gt;PHILIPS/MEPCO&lt;/FONT&gt;
      &lt;/B&gt;
    &lt;/TD&gt;
    &lt;TD ALIGN=CENTER&gt;
      &lt;B&gt;
      &lt;FONT SIZE=3 FACE=ARIAL color="#FF0000"&gt;MURATA&lt;/FONT&gt;
      &lt;/B&gt;
    &lt;/TD&gt;
    &lt;TD ALIGN=CENTER&gt;
      &lt;B&gt;
      &lt;FONT SIZE=3 FACE=ARIAL color="#FF0000"&gt;PANASONIC&lt;/FONT&gt;
      &lt;/B&gt;
    &lt;/TD&gt;
    &lt;TD ALIGN=CENTER&gt;
      &lt;B&gt;
      &lt;FONT SIZE=3 FACE=ARIAL color="#FF0000"&gt;SPECTROL&lt;/FONT&gt;
      &lt;/B&gt;
    &lt;/TD&gt;
    &lt;TD ALIGN=CENTER&gt;
      &lt;B&gt;
      &lt;FONT SIZE=3 FACE=ARIAL color="#FF0000"&gt;MILSPEC&lt;/FONT&gt;
      &lt;/B&gt;
    &lt;/TD&gt;&lt;TD&gt;&amp;nbsp;&lt;/TD&gt;
  &lt;/TR&gt;
  &lt;TR&gt;
    &lt;TD BGCOLOR="#cccccc" ALIGN=CENTER&gt;&lt;FONT FACE=ARIAL SIZE=3 &gt;
      3005P&lt;BR&gt;
      3006P&lt;BR&gt;
      3006W&lt;BR&gt;
      3006Y&lt;BR&gt;
      3009P&lt;BR&gt;
      3009W&lt;BR&gt;
      3009Y&lt;BR&gt;
      3057J&lt;BR&gt;
      3057L&lt;BR&gt;
      3057P&lt;BR&gt;
      3057Y&lt;BR&gt;
      3059J&lt;BR&gt;
      3059L&lt;BR&gt;
      3059P&lt;BR&gt;
      3059Y&lt;BR&gt;&lt;/FONT&gt;
    &lt;/TD&gt;
    &lt;TD BGCOLOR="#cccccc" ALIGN=CENTER&gt;&lt;FONT FACE=ARIAL SIZE=3&gt;
      -&lt;BR&gt;
      89P&lt;BR&gt;
      89W&lt;BR&gt;
      89X&lt;BR&gt;
      89PH&lt;BR&gt;
      76P&lt;BR&gt;
      89XH&lt;BR&gt;
      78SLT&lt;BR&gt;
      78L&amp;nbsp;ALT&lt;BR&gt;
      56P&amp;nbsp;ALT&lt;BR&gt;
      78P&amp;nbsp;ALT&lt;BR&gt;
      T8S&lt;BR&gt;
      78L&lt;BR&gt;
      56P&lt;BR&gt;
      78P&lt;BR&gt;&lt;/FONT&gt;
    &lt;/TD&gt;
    &lt;TD BGCOLOR="#cccccc" ALIGN=CENTER&gt;&lt;FONT FACE=ARIAL SIZE=3&gt;
      -&lt;BR&gt;
      T18/784&lt;BR&gt;
      783&lt;BR&gt;
      781&lt;BR&gt;
      -&lt;BR&gt;
      -&lt;BR&gt;
      -&lt;BR&gt;
      2199&lt;BR&gt;
      1697/1897&lt;BR&gt;
      1680/1880&lt;BR&gt;
      2187&lt;BR&gt;
      -&lt;BR&gt;
      -&lt;BR&gt;
      -&lt;BR&gt;
      -&lt;BR&gt;&lt;/FONT&gt;
    &lt;/TD&gt;
    &lt;TD BGCOLOR="#cccccc" ALIGN=CENTER&gt;&lt;FONT FACE=ARIAL SIZE=3&gt;
      -&lt;BR&gt;
      8035EKP/CT20/RJ-20P&lt;BR&gt;
      -&lt;BR&gt;
      RJ-20X&lt;BR&gt;
      -&lt;BR&gt;
      -&lt;BR&gt;
      -&lt;BR&gt;
      1211L&lt;BR&gt;
      8012EKQ&amp;nbsp;ALT&lt;BR&gt;
      8012EKR&amp;nbsp;ALT&lt;BR&gt;
      1211P&lt;BR&gt;
      8012EKJ&lt;BR&gt;
      8012EKL&lt;BR&gt;
      8012EKQ&lt;BR&gt;
      8012EKR&lt;BR&gt;&lt;/FONT&gt;
    &lt;/TD&gt;
    &lt;TD BGCOLOR="#cccccc" ALIGN=CENTER&gt;&lt;FONT FACE=ARIAL SIZE=3&gt;
      -&lt;BR&gt;
      2101P&lt;BR&gt;
      2101W&lt;BR&gt;
      2101Y&lt;BR&gt;
      -&lt;BR&gt;
      -&lt;BR&gt;
      -&lt;BR&gt;
      -&lt;BR&gt;
      -&lt;BR&gt;
      -&lt;BR&gt;
      -&lt;BR&gt;
      -&lt;BR&gt;
      2102L&lt;BR&gt;
      2102S&lt;BR&gt;
      2102Y&lt;BR&gt;&lt;/FONT&gt;
    &lt;/TD&gt;
    &lt;TD BGCOLOR="#cccccc" ALIGN=CENTER&gt;&lt;FONT FACE=ARIAL SIZE=3&gt;
      -&lt;BR&gt;
      EVMCOG&lt;BR&gt;
      -&lt;BR&gt;
      -&lt;BR&gt;
      -&lt;BR&gt;
      -&lt;BR&gt;
      -&lt;BR&gt;
      -&lt;BR&gt;
      -&lt;BR&gt;
      -&lt;BR&gt;
      -&lt;BR&gt;
      -&lt;BR&gt;
      -&lt;BR&gt;
      -&lt;BR&gt;
      -&lt;BR&gt;&lt;/FONT&gt;
    &lt;/TD&gt;
    &lt;TD BGCOLOR="#cccccc" ALIGN=CENTER&gt;&lt;FONT FACE=ARIAL SIZE=3&gt;
      -&lt;BR&gt;
      43P&lt;BR&gt;
      43W&lt;BR&gt;
      43Y&lt;BR&gt;
      -&lt;BR&gt;
      -&lt;BR&gt;
      -&lt;BR&gt;
      -&lt;BR&gt;
      40L&lt;BR&gt;
      40P&lt;BR&gt;
      40Y&lt;BR&gt;
      70Y-T602&lt;BR&gt;
      70L&lt;BR&gt;
      70P&lt;BR&gt;
      70Y&lt;BR&gt;&lt;/FONT&gt;
    &lt;/TD&gt;
    &lt;TD BGCOLOR="#cccccc" ALIGN=CENTER&gt;&lt;FONT FACE=ARIAL SIZE=3&gt;
      -&lt;BR&gt;
      -&lt;BR&gt;
      -&lt;BR&gt;
      -&lt;BR&gt;
      -&lt;BR&gt;
      -&lt;BR&gt;
      -&lt;BR&gt;
      -&lt;BR&gt;
      RT/RTR12&lt;BR&gt;
      RT/RTR12&lt;BR&gt;
      RT/RTR12&lt;BR&gt;
      -&lt;BR&gt;
      RJ/RJR12&lt;BR&gt;
      RJ/RJR12&lt;BR&gt;
      RJ/RJR12&lt;BR&gt;&lt;/FONT&gt;
    &lt;/TD&gt;
  &lt;/TR&gt;
  &lt;TR&gt;
    &lt;TD COLSPAN=8&gt;&amp;nbsp;
    &lt;/TD&gt;
  &lt;/TR&gt;
  &lt;TR&gt;
    &lt;TD COLSPAN=8&gt;
      &lt;FONT SIZE=4 FACE=ARIAL&gt;&lt;B&gt;SQUARE MULTI-TURN&lt;/B&gt;&lt;/FONT&gt;
    &lt;/TD&gt;
  &lt;/TR&gt;
  &lt;TR&gt;
   &lt;TD ALIGN=CENTER&gt;
      &lt;FONT SIZE=3 FACE=ARIAL&gt;&lt;B&gt;BOURN&lt;/B&gt;&lt;/FONT&gt;
    &lt;/TD&gt;
    &lt;TD ALIGN=CENTER&gt;
      &lt;FONT SIZE=3 FACE=ARIAL&gt;&lt;B&gt;BI&amp;nbsp;TECH&lt;/B&gt;&lt;/FONT&gt;
    &lt;/TD&gt;
    &lt;TD ALIGN=CENTER&gt;
      &lt;FONT SIZE=3 FACE=ARIAL&gt;&lt;B&gt;DALE-VISHAY&lt;/B&gt;&lt;/FONT&gt;
    &lt;/TD&gt;
    &lt;TD ALIGN=CENTER&gt;
      &lt;FONT SIZE=3 FACE=ARIAL&gt;&lt;B&gt;PHILIPS/MEPCO&lt;/B&gt;&lt;/FONT&gt;
    &lt;/TD&gt;
    &lt;TD ALIGN=CENTER&gt;
      &lt;FONT SIZE=3 FACE=ARIAL&gt;&lt;B&gt;MURATA&lt;/B&gt;&lt;/FONT&gt;
    &lt;/TD&gt;
    &lt;TD ALIGN=CENTER&gt;
      &lt;FONT SIZE=3 FACE=ARIAL&gt;&lt;B&gt;PANASONIC&lt;/B&gt;&lt;/FONT&gt;
    &lt;/TD&gt;
    &lt;TD ALIGN=CENTER&gt;
      &lt;FONT SIZE=3 FACE=ARIAL&gt;&lt;B&gt;SPECTROL&lt;/B&gt;&lt;/FONT&gt;
    &lt;/TD&gt;
    &lt;TD ALIGN=CENTER&gt;
      &lt;FONT SIZE=3 FACE=ARIAL&gt;&lt;B&gt;MILSPEC&lt;/B&gt;&lt;/FONT&gt;
    &lt;/TD&gt;
  &lt;/TR&gt;
  &lt;TR&gt;
    &lt;TD BGCOLOR="#cccccc" ALIGN=CENTER&gt;&lt;FONT FACE=ARIAL SIZE=3&gt;
      3250L&lt;BR&gt;
      3250P&lt;BR&gt;
      3250W&lt;BR&gt;
      3250X&lt;BR&gt;
      3252P&lt;BR&gt;
      3252W&lt;BR&gt;
      3252X&lt;BR&gt;
      3260P&lt;BR&gt;
      3260W&lt;BR&gt;
      3260X&lt;BR&gt;
      3262P&lt;BR&gt;
      3262W&lt;BR&gt;
      3262X&lt;BR&gt;
      3266P&lt;BR&gt;
      3266W&lt;BR&gt;
      3266X&lt;BR&gt;
      3290H&lt;BR&gt;
      3290P&lt;BR&gt;
      3290W&lt;BR&gt;
      3292P&lt;BR&gt;
      3292W&lt;BR&gt;
      3292X&lt;BR&gt;
      3296P&lt;BR&gt;
      3296W&lt;BR&gt;
      3296X&lt;BR&gt;
      3296Y&lt;BR&gt;
      3296Z&lt;BR&gt;
      3299P&lt;BR&gt;
      3299W&lt;BR&gt;
      3299X&lt;BR&gt;
      3299Y&lt;BR&gt;
      3299Z&lt;BR&gt;&lt;/FONT&gt;
    &lt;/TD&gt;
    &lt;TD BGCOLOR="#cccccc" ALIGN=CENTER&gt;&lt;FONT FACE=ARIAL SIZE=3&gt;
      -&lt;BR&gt;
      66P&amp;nbsp;ALT&lt;BR&gt;
      66W&amp;nbsp;ALT&lt;BR&gt;
      66X&amp;nbsp;ALT&lt;BR&gt;
      66P&amp;nbsp;ALT&lt;BR&gt;
      66W&amp;nbsp;ALT&lt;BR&gt;
      66X&amp;nbsp;ALT&lt;BR&gt;
      -&lt;BR&gt;
      64W&amp;nbsp;ALT&lt;BR&gt;
      -&lt;BR&gt;
      64P&amp;nbsp;ALT&lt;BR&gt;
      64W&amp;nbsp;ALT&lt;BR&gt;
      64X&amp;nbsp;ALT&lt;BR&gt;
      64P&lt;BR&gt;
      64W&lt;BR&gt;
      64X&lt;BR&gt;
      66X&amp;nbsp;ALT&lt;BR&gt;
      66P&amp;nbsp;ALT&lt;BR&gt;
      66W&amp;nbsp;ALT&lt;BR&gt;
      66P&lt;BR&gt;
      66W&lt;BR&gt;
      66X&lt;BR&gt;
      67P&lt;BR&gt;
      67W&lt;BR&gt;
      67X&lt;BR&gt;
      67Y&lt;BR&gt;
      67Z&lt;BR&gt;
      68P&lt;BR&gt;
      68W&lt;BR&gt;
      68X&lt;BR&gt;
      67Y&amp;nbsp;ALT&lt;BR&gt;
      67Z&amp;nbsp;ALT&lt;BR&gt;&lt;/FONT&gt;
    &lt;/TD&gt;
    &lt;TD BGCOLOR="#cccccc" ALIGN=CENTER&gt;&lt;FONT FACE=ARIAL SIZE=3&gt;
      5050&lt;BR&gt;
      5091&lt;BR&gt;
      5080&lt;BR&gt;
      5087&lt;BR&gt;
      -&lt;BR&gt;
      -&lt;BR&gt;
      -&lt;BR&gt;
      -&lt;BR&gt;
      -&lt;BR&gt;
      -&lt;BR&gt;
      -&lt;BR&gt;
      T63YB&lt;BR&gt;
      T63XB&lt;BR&gt;
      -&lt;BR&gt;
      -&lt;BR&gt;
      -&lt;BR&gt;
      5887&lt;BR&gt;
      5891&lt;BR&gt;
      5880&lt;BR&gt;
      -&lt;BR&gt;
      -&lt;BR&gt;
      -&lt;BR&gt;
      T93Z&lt;BR&gt;
      T93YA&lt;BR&gt;
      T93XA&lt;BR&gt;
      T93YB&lt;BR&gt;
      T93XB&lt;BR&gt;
      -&lt;BR&gt;
      -&lt;BR&gt;
      -&lt;BR&gt;
      -&lt;BR&gt;
      -&lt;BR&gt;&lt;/FONT&gt;
    &lt;/TD&gt;
    &lt;TD BGCOLOR="#cccccc" ALIGN=CENTER&gt;&lt;FONT FACE=ARIAL SIZE=3&gt;
      -&lt;BR&gt;
      -&lt;BR&gt;
      -&lt;BR&gt;
      -&lt;BR&gt;
      -&lt;BR&gt;
      -&lt;BR&gt;
      -&lt;BR&gt;
      -&lt;BR&gt;
      -&lt;BR&gt;
      -&lt;BR&gt;
      8026EKP&lt;BR&gt;
      8026EKW&lt;BR&gt;
      8026EKM&lt;BR&gt;
      8026EKP&lt;BR&gt;
      8026EKB&lt;BR&gt;
      8026EKM&lt;BR&gt;
      1309X&lt;BR&gt;
      1309P&lt;BR&gt;
      1309W&lt;BR&gt;
      8024EKP&lt;BR&gt;
      8024EKW&lt;BR&gt;
      8024EKN&lt;BR&gt;
      RJ-9P/CT9P&lt;BR&gt;
      RJ-9W&lt;BR&gt;
      RJ-9X&lt;BR&gt;
      -&lt;BR&gt;
      -&lt;BR&gt;
      -&lt;BR&gt;
      -&lt;BR&gt;
      -&lt;BR&gt;
      -&lt;BR&gt;
      -&lt;BR&gt;&lt;/FONT&gt;
    &lt;/TD&gt;
    &lt;TD BGCOLOR="#cccccc" ALIGN=CENTER&gt;&lt;FONT FACE=ARIAL SIZE=3&gt;
      -&lt;BR&gt;
      -&lt;BR&gt;
      -&lt;BR&gt;
      -&lt;BR&gt;
      -&lt;BR&gt;
      -&lt;BR&gt;
      -&lt;BR&gt;
      -&lt;BR&gt;
      -&lt;BR&gt;
      -&lt;BR&gt;
      3103P&lt;BR&gt;
      3103Y&lt;BR&gt;
      3103Z&lt;BR&gt;
      3103P&lt;BR&gt;
      3103Y&lt;BR&gt;
      3103Z&lt;BR&gt;
      -&lt;BR&gt;
      -&lt;BR&gt;
      -&lt;BR&gt;
      -&lt;BR&gt;
      -&lt;BR&gt;
      -&lt;BR&gt;
      3105P/3106P&lt;BR&gt;
      3105W/3106W&lt;BR&gt;
      3105X/3106X&lt;BR&gt;
      3105Y/3106Y&lt;BR&gt;
      3105Z/3105Z&lt;BR&gt;
      3102P&lt;BR&gt;
      3102W&lt;BR&gt;
      3102X&lt;BR&gt;
      3102Y&lt;BR&gt;
      3102Z&lt;BR&gt;&lt;/FONT&gt;
    &lt;/TD&gt;
    &lt;TD BGCOLOR="#cccccc" ALIGN=CENTER&gt;&lt;FONT FACE=ARIAL SIZE=3&gt;
      -&lt;BR&gt;
      -&lt;BR&gt;
      -&lt;BR&gt;
      -&lt;BR&gt;
      -&lt;BR&gt;
      -&lt;BR&gt;
      -&lt;BR&gt;
      -&lt;BR&gt;
      -&lt;BR&gt;
      -&lt;BR&gt;
      -&lt;BR&gt;
      -&lt;BR&gt;
      -&lt;BR&gt;
      -&lt;BR&gt;
      -&lt;BR&gt;
      -&lt;BR&gt;
      -&lt;BR&gt;
      -&lt;BR&gt;
      -&lt;BR&gt;
      -&lt;BR&gt;
      -&lt;BR&gt;
      -&lt;BR&gt;
      EVMCBG&lt;BR&gt;
      EVMCCG&lt;BR&gt;
      -&lt;BR&gt;
      -&lt;BR&gt;
      -&lt;BR&gt;
      -&lt;BR&gt;
      -&lt;BR&gt;
      -&lt;BR&gt;
      -&lt;BR&gt;
      -&lt;BR&gt;&lt;/FONT&gt;
    &lt;/TD&gt;
    &lt;TD BGCOLOR="#cccccc" ALIGN=CENTER&gt;&lt;FONT FACE=ARIAL SIZE=3&gt;
      55-1-X&lt;BR&gt;
      55-4-X&lt;BR&gt;
      55-3-X&lt;BR&gt;
      55-2-X&lt;BR&gt;
      -&lt;BR&gt;
      -&lt;BR&gt;
      -&lt;BR&gt;
      -&lt;BR&gt;
      -&lt;BR&gt;
      -&lt;BR&gt;
      -&lt;BR&gt;
      -&lt;BR&gt;
      -&lt;BR&gt;
      -&lt;BR&gt;
      -&lt;BR&gt;
      -&lt;BR&gt;
      50-2-X&lt;BR&gt;
      50-4-X&lt;BR&gt;
      50-3-X&lt;BR&gt;
      -&lt;BR&gt;
      -&lt;BR&gt;
      -&lt;BR&gt;
      64P&lt;BR&gt;
      64W&lt;BR&gt;
      64X&lt;BR&gt;
      64Y&lt;BR&gt;
      64Z&lt;BR&gt;
      -&lt;BR&gt;
      -&lt;BR&gt;
      -&lt;BR&gt;
      -&lt;BR&gt;
      -&lt;BR&gt;&lt;/FONT&gt;
    &lt;/TD&gt;
    &lt;TD BGCOLOR="#cccccc" ALIGN=CENTER&gt;&lt;FONT FACE=ARIAL SIZE=3&gt;
      RT/RTR22&lt;BR&gt;
      RT/RTR22&lt;BR&gt;
      RT/RTR22&lt;BR&gt;
      RT/RTR22&lt;BR&gt;
      RJ/RJR22&lt;BR&gt;
      RJ/RJR22&lt;BR&gt;
      RJ/RJR22&lt;BR&gt;
      RT/RTR26&lt;BR&gt;
      RT/RTR26&lt;BR&gt;
      RT/RTR26&lt;BR&gt;
      RJ/RJR26&lt;BR&gt;
      RJ/RJR26&lt;BR&gt;
      RJ/RJR26&lt;BR&gt;
      RJ/RJR26&lt;BR&gt;
      RJ/RJR26&lt;BR&gt;
      RJ/RJR26&lt;BR&gt;
      RT/RTR24&lt;BR&gt;
      RT/RTR24&lt;BR&gt;
      RT/RTR24&lt;BR&gt;
      RJ/RJR24&lt;BR&gt;
      RJ/RJR24&lt;BR&gt;
      RJ/RJR24&lt;BR&gt;
      RJ/RJR24&lt;BR&gt;
      RJ/RJR24&lt;BR&gt;
      RJ/RJR24&lt;BR&gt;
      -&lt;BR&gt;
      -&lt;BR&gt;
      -&lt;BR&gt;
      -&lt;BR&gt;
      -&lt;BR&gt;
      -&lt;BR&gt;
      -&lt;BR&gt;&lt;/FONT&gt;
    &lt;/TD&gt;
  &lt;/TR&gt;
  &lt;TR&gt;
    &lt;TD COLSPAN=8&gt;&amp;nbsp;
    &lt;/TD&gt;
  &lt;/TR&gt;
  &lt;TR&gt;
    &lt;TD COLSPAN=8&gt;
      &lt;FONT SIZE=4 FACE=ARIAL&gt;&lt;B&gt;SINGLE TURN&lt;/B&gt;&lt;/FONT&gt;
    &lt;/TD&gt;
  &lt;/TR&gt;
  &lt;TR&gt;
    &lt;TD ALIGN=CENTER&gt;
      &lt;FONT SIZE=3 FACE=ARIAL&gt;&lt;B&gt;BOURN&lt;/B&gt;&lt;/FONT&gt;
    &lt;/TD&gt;
    &lt;TD ALIGN=CENTER&gt;
      &lt;FONT SIZE=3 FACE=ARIAL&gt;&lt;B&gt;BI&amp;nbsp;TECH&lt;/B&gt;&lt;/FONT&gt;
    &lt;/TD&gt;
    &lt;TD ALIGN=CENTER&gt;
      &lt;FONT SIZE=3 FACE=ARIAL&gt;&lt;B&gt;DALE-VISHAY&lt;/B&gt;&lt;/FONT&gt;
    &lt;/TD&gt;
    &lt;TD ALIGN=CENTER&gt;
      &lt;FONT SIZE=3 FACE=ARIAL&gt;&lt;B&gt;PHILIPS/MEPCO&lt;/B&gt;&lt;/FONT&gt;
    &lt;/TD&gt;
    &lt;TD ALIGN=CENTER&gt;
      &lt;FONT SIZE=3 FACE=ARIAL&gt;&lt;B&gt;MURATA&lt;/B&gt;&lt;/FONT&gt;
    &lt;/TD&gt;
    &lt;TD ALIGN=CENTER&gt;
      &lt;FONT SIZE=3 FACE=ARIAL&gt;&lt;B&gt;PANASONIC&lt;/B&gt;&lt;/FONT&gt;
    &lt;/TD&gt;
    &lt;TD ALIGN=CENTER&gt;
      &lt;FONT SIZE=3 FACE=ARIAL&gt;&lt;B&gt;SPECTROL&lt;/B&gt;&lt;/FONT&gt;
    &lt;/TD&gt;
    &lt;TD ALIGN=CENTER&gt;
      &lt;FONT SIZE=3 FACE=ARIAL&gt;&lt;B&gt;MILSPEC&lt;/B&gt;&lt;/FONT&gt;
    &lt;/TD&gt;
  &lt;/TR&gt;
  &lt;TR&gt;
    &lt;TD BGCOLOR="#cccccc" ALIGN=CENTER&gt;&lt;FONT FACE=ARIAL SIZE=3&gt;
      3323P&lt;BR&gt;
      3323S&lt;BR&gt;
      3323W&lt;BR&gt;
      3329H&lt;BR&gt;
      3329P&lt;BR&gt;
      3329W&lt;BR&gt;
      3339H&lt;BR&gt;
      3339P&lt;BR&gt;
      3339W&lt;BR&gt;
      3352E&lt;BR&gt;
      3352H&lt;BR&gt;
      3352K&lt;BR&gt;
      3352P&lt;BR&gt;
      3352T&lt;BR&gt;
      3352V&lt;BR&gt;
      3352W&lt;BR&gt;
      3362H&lt;BR&gt;
      3362M&lt;BR&gt;
      3362P&lt;BR&gt;
      3362R&lt;BR&gt;
      3362S&lt;BR&gt;
      3362U&lt;BR&gt;
      3362W&lt;BR&gt;
      3362X&lt;BR&gt;
      3386B&lt;BR&gt;
      3386C&lt;BR&gt;
      3386F&lt;BR&gt;
      3386H&lt;BR&gt;
      3386K&lt;BR&gt;
      3386M&lt;BR&gt;
      3386P&lt;BR&gt;
      3386S&lt;BR&gt;
      3386W&lt;BR&gt;
      3386X&lt;BR&gt;&lt;/FONT&gt;
    &lt;/TD&gt;
    &lt;TD BGCOLOR="#cccccc" ALIGN=CENTER&gt;&lt;FONT FACE=ARIAL SIZE=3&gt;
      25P&lt;BR&gt;
      25S&lt;BR&gt;
      25RX&lt;BR&gt;
      82P&lt;BR&gt;
      82M&lt;BR&gt;
      82PA&lt;BR&gt;
      -&lt;BR&gt;
      -&lt;BR&gt;
      -&lt;BR&gt;
      91E&lt;BR&gt;
      91X&lt;BR&gt;
      91T&lt;BR&gt;
      91B&lt;BR&gt;
      91A&lt;BR&gt;
      91V&lt;BR&gt;
      91W&lt;BR&gt;
      25W&lt;BR&gt;
      25V&lt;BR&gt;
      25P&lt;BR&gt;
      -&lt;BR&gt;
      25S&lt;BR&gt;
      25U&lt;BR&gt;
      25RX&lt;BR&gt;
      25X&lt;BR&gt;
      72XW&lt;BR&gt;
      72XL&lt;BR&gt;
      72PM&lt;BR&gt;
      72RX&lt;BR&gt;
      -&lt;BR&gt;
      72PX&lt;BR&gt;
      72P&lt;BR&gt;
      72RXW&lt;BR&gt;
      72RXL&lt;BR&gt;
      72X&lt;BR&gt;&lt;/FONT&gt;
    &lt;/TD&gt;
    &lt;TD BGCOLOR="#cccccc" ALIGN=CENTER&gt;&lt;FONT FACE=ARIAL SIZE=3&gt;
      -&lt;BR&gt;
      -&lt;BR&gt;
      -&lt;BR&gt;
      T7YB&lt;BR&gt;
      T7YA&lt;BR&gt;
      -&lt;BR&gt;
      -&lt;BR&gt;
      -&lt;BR&gt;
      -&lt;BR&gt;
      -&lt;BR&gt;
      -&lt;BR&gt;
      -&lt;BR&gt;
      -&lt;BR&gt;
      -&lt;BR&gt;
      -&lt;BR&gt;
      -&lt;BR&gt;
      -&lt;BR&gt;
      TXD&lt;BR&gt;
      TYA&lt;BR&gt;
      TYP&lt;BR&gt;
      -&lt;BR&gt;
      TYD&lt;BR&gt;
      TX&lt;BR&gt;
      -&lt;BR&gt;
      150SX&lt;BR&gt;
      100SX&lt;BR&gt;
      102T&lt;BR&gt;
      101S&lt;BR&gt;
      190T&lt;BR&gt;
      150TX&lt;BR&gt;
      101&lt;BR&gt;
      -&lt;BR&gt;
      -&lt;BR&gt;
      101SX&lt;BR&gt;&lt;/FONT&gt;
    &lt;/TD&gt;
    &lt;TD BGCOLOR="#cccccc" ALIGN=CENTER&gt;&lt;FONT FACE=ARIAL SIZE=3&gt;
      ET6P&lt;BR&gt;
      ET6S&lt;BR&gt;
      ET6X&lt;BR&gt;
      RJ-6W/8014EMW&lt;BR&gt;
      RJ-6P/8014EMP&lt;BR&gt;
      RJ-6X/8014EMX&lt;BR&gt;
      TM7W&lt;BR&gt;
      TM7P&lt;BR&gt;
      TM7X&lt;BR&gt;
      -&lt;BR&gt;
      8017SMS&lt;BR&gt;
      -&lt;BR&gt;
      8017SMB&lt;BR&gt;
      8017SMA&lt;BR&gt;
      -&lt;BR&gt;
      -&lt;BR&gt;
      CT-6W&lt;BR&gt;
      CT-6H&lt;BR&gt;
      CT-6P&lt;BR&gt;
      CT-6R&lt;BR&gt;
      -&lt;BR&gt;
      CT-6V&lt;BR&gt;
      CT-6X&lt;BR&gt;
      -&lt;BR&gt;
      -&lt;BR&gt;
      8038EKV&lt;BR&gt;
      -&lt;BR&gt;
      8038EKX&lt;BR&gt;
      -&lt;BR&gt;
      -&lt;BR&gt;
      8038EKP&lt;BR&gt;
      8038EKZ&lt;BR&gt;
      8038EKW&lt;BR&gt;
      -&lt;BR&gt;&lt;/FONT&gt;
    &lt;/TD&gt;
    &lt;TD BGCOLOR="#cccccc" ALIGN=CENTER&gt;&lt;FONT FACE=ARIAL SIZE=3&gt;
      -&lt;BR&gt;
      -&lt;BR&gt;
      -&lt;BR&gt;
      3321H&lt;BR&gt;
      3321P&lt;BR&gt;
      3321N&lt;BR&gt;
      1102H&lt;BR&gt;
      1102P&lt;BR&gt;
      1102T&lt;BR&gt;
      RVA0911V304A&lt;BR&gt;
      -&lt;BR&gt;
      RVA0911H413A&lt;BR&gt;
      RVG0707V100A&lt;BR&gt;
      RVA0607V(H)306A&lt;BR&gt;
      RVA1214H213A&lt;BR&gt;
      -&lt;BR&gt;
      -&lt;BR&gt;
      -&lt;BR&gt;
      -&lt;BR&gt;
      -&lt;BR&gt;
      -&lt;BR&gt;
      -&lt;BR&gt;
      -&lt;BR&gt;
      -&lt;BR&gt;
      3104B&lt;BR&gt;
      3104C&lt;BR&gt;
      3104F&lt;BR&gt;
      3104H&lt;BR&gt;
      -&lt;BR&gt;
      3104M&lt;BR&gt;
      3104P&lt;BR&gt;
      3104S&lt;BR&gt;
      3104W&lt;BR&gt;
      3104X&lt;BR&gt;&lt;/FONT&gt;
    &lt;/TD&gt;
    &lt;TD BGCOLOR="#cccccc" ALIGN=CENTER&gt;&lt;FONT FACE=ARIAL SIZE=3&gt;
      EVMQ0G&lt;BR&gt;
      EVMQIG&lt;BR&gt;
      EVMQ3G&lt;BR&gt;
      EVMS0G&lt;BR&gt;
      EVMQ0G&lt;BR&gt;
      EVMG0G&lt;BR&gt;
      -&lt;BR&gt;
      -&lt;BR&gt;
      -&lt;BR&gt;
      EVMK4GA00B&lt;BR&gt;
      EVM30GA00B&lt;BR&gt;
      EVMK0GA00B&lt;BR&gt;
      EVM38GA00B&lt;BR&gt;
      EVMB6&lt;BR&gt;
      EVLQ0&lt;BR&gt;
      -&lt;BR&gt;
      EVMMSG&lt;BR&gt;
      EVMMBG&lt;BR&gt;
      EVMMAG&lt;BR&gt;
      -&lt;BR&gt;
      -&lt;BR&gt;
      EVMMCS&lt;BR&gt;
      -&lt;BR&gt;
      -&lt;BR&gt;
      -&lt;BR&gt;
      -&lt;BR&gt;
      -&lt;BR&gt;
      EVMM1&lt;BR&gt;
      -&lt;BR&gt;
      -&lt;BR&gt;
      EVMM0&lt;BR&gt;
      -&lt;BR&gt;
      -&lt;BR&gt;
      EVMM3&lt;BR&gt;&lt;/FONT&gt;
    &lt;/TD&gt;
    &lt;TD BGCOLOR="#cccccc" ALIGN=CENTER&gt;&lt;FONT FACE=ARIAL SIZE=3&gt;
      -&lt;BR&gt;
      -&lt;BR&gt;
      -&lt;BR&gt;
      62-3-1&lt;BR&gt;
      62-1-2&lt;BR&gt;
      -&lt;BR&gt;
      -&lt;BR&gt;
      -&lt;BR&gt;
      -&lt;BR&gt;
      -&lt;BR&gt;
      -&lt;BR&gt;
      -&lt;BR&gt;
      -&lt;BR&gt;
      -&lt;BR&gt;
      -&lt;BR&gt;
      -&lt;BR&gt;
      67R&lt;BR&gt;
      -&lt;BR&gt;
      67P&lt;BR&gt;
      -&lt;BR&gt;
      -&lt;BR&gt;
      -&lt;BR&gt;
      -&lt;BR&gt;
      67X&lt;BR&gt;
      63V&lt;BR&gt;
      63S&lt;BR&gt;
      63M&lt;BR&gt;
      -&lt;BR&gt;
      -&lt;BR&gt;
      63H&lt;BR&gt;
      63P&lt;BR&gt;
      -&lt;BR&gt;
      -&lt;BR&gt;
      63X&lt;BR&gt;&lt;/FONT&gt;
    &lt;/TD&gt;
    &lt;TD BGCOLOR="#cccccc" ALIGN=CENTER&gt;&lt;FONT FACE=ARIAL SIZE=3&gt;
      -&lt;BR&gt;
      -&lt;BR&gt;
      -&lt;BR&gt;
      RJ/RJR50&lt;BR&gt;
      RJ/RJR50&lt;BR&gt;
      RJ/RJR50&lt;BR&gt;
      -&lt;BR&gt;
      -&lt;BR&gt;
      -&lt;BR&gt;
      -&lt;BR&gt;
      -&lt;BR&gt;
      -&lt;BR&gt;
      -&lt;BR&gt;
      -&lt;BR&gt;
      -&lt;BR&gt;
      -&lt;BR&gt;
      -&lt;BR&gt;
      -&lt;BR&gt;
      -&lt;BR&gt;
      -&lt;BR&gt;
      -&lt;BR&gt;
      -&lt;BR&gt;
      -&lt;BR&gt;
      -&lt;BR&gt;
      -&lt;BR&gt;
      -&lt;BR&gt;
      -&lt;BR&gt;
      -&lt;BR&gt;
      -&lt;BR&gt;
      -&lt;BR&gt;
      -&lt;BR&gt;
      -&lt;BR&gt;
      -&lt;BR&gt;
      -&lt;BR&gt;&lt;/FONT&gt;
    &lt;/TD&gt;
  &lt;/TR&gt;
&lt;/TABLE&gt;
&lt;P&gt;&amp;nbsp;&lt;P&gt;
&lt;TABLE BORDER=0 CELLSPACING=1 CELLPADDING=3&gt;
  &lt;TR&gt;
    &lt;TD COLSPAN=7&gt;
      &lt;FONT color="#0000FF" SIZE=4 FACE=ARIAL&gt;&lt;B&gt;SMD TRIM-POT CROSS REFERENCE&lt;/B&gt;&lt;/FONT&gt;
      &lt;P&gt;
      &lt;FONT SIZE=4 FACE=ARIAL&gt;&lt;B&gt;MULTI-TURN&lt;/B&gt;&lt;/FONT&gt;
    &lt;/TD&gt;
  &lt;/TR&gt;
  &lt;TR&gt;
    &lt;TD&gt;
      &lt;FONT SIZE=3 FACE=ARIAL&gt;&lt;B&gt;BOURNS&lt;/B&gt;&lt;/FONT&gt;
    &lt;/TD&gt;
    &lt;TD&gt;
      &lt;FONT SIZE=3 FACE=ARIAL&gt;&lt;B&gt;BI&amp;nbsp;TECH&lt;/B&gt;&lt;/FONT&gt;
    &lt;/TD&gt;
    &lt;TD&gt;
      &lt;FONT SIZE=3 FACE=ARIAL&gt;&lt;B&gt;DALE-VISHAY&lt;/B&gt;&lt;/FONT&gt;
    &lt;/TD&gt;
    &lt;TD&gt;
      &lt;FONT SIZE=3 FACE=ARIAL&gt;&lt;B&gt;PHILIPS/MEPCO&lt;/B&gt;&lt;/FONT&gt;
    &lt;/TD&gt;
    &lt;TD&gt;
      &lt;FONT SIZE=3 FACE=ARIAL&gt;&lt;B&gt;PANASONIC&lt;/B&gt;&lt;/FONT&gt;
    &lt;/TD&gt;
    &lt;TD&gt;
      &lt;FONT SIZE=3 FACE=ARIAL&gt;&lt;B&gt;TOCOS&lt;/B&gt;&lt;/FONT&gt;
    &lt;/TD&gt;
    &lt;TD&gt;
      &lt;FONT SIZE=3 FACE=ARIAL&gt;&lt;B&gt;AUX/KYOCERA&lt;/B&gt;&lt;/FONT&gt;
    &lt;/TD&gt;
  &lt;/TR&gt;
  &lt;TR&gt;
    &lt;TD BGCOLOR="#cccccc" ALIGN=CENTER&gt;&lt;FONT FACE=ARIAL SIZE=3&gt;
      3224G&lt;BR&gt;
      3224J&lt;BR&gt;
      3224W&lt;BR&gt;
      3269P&lt;BR&gt;
      3269W&lt;BR&gt;
      3269X&lt;BR&gt;&lt;/FONT&gt;
    &lt;/TD&gt;
    &lt;TD BGCOLOR="#cccccc" ALIGN=CENTER&gt;&lt;FONT FACE=ARIAL SIZE=3&gt;
      44G&lt;BR&gt;
      44J&lt;BR&gt;
      44W&lt;BR&gt;
      84P&lt;BR&gt;
      84W&lt;BR&gt;
      84X&lt;BR&gt;&lt;/FONT&gt;
    &lt;/TD&gt;
    &lt;TD BGCOLOR="#cccccc" ALIGN=CENTER&gt;&lt;FONT FACE=ARIAL SIZE=3&gt;
      -&lt;BR&gt;
      -&lt;BR&gt;
      -&lt;BR&gt;
      ST63Z&lt;BR&gt;
      ST63Y&lt;BR&gt;
      -&lt;BR&gt;&lt;/FONT&gt;
    &lt;/TD&gt;
    &lt;TD BGCOLOR="#cccccc" ALIGN=CENTER&gt;&lt;FONT FACE=ARIAL SIZE=3&gt;
      -&lt;BR&gt;
      -&lt;BR&gt;
      -&lt;BR&gt;
      ST5P&lt;BR&gt;
      ST5W&lt;BR&gt;
      ST5X&lt;BR&gt;&lt;/FONT&gt;
    &lt;/TD&gt;
    &lt;TD BGCOLOR="#cccccc" ALIGN=CENTER&gt;&lt;FONT FACE=ARIAL SIZE=3&gt;
      -&lt;BR&gt;
      -&lt;BR&gt;
      -&lt;BR&gt;
      -&lt;BR&gt;
      -&lt;BR&gt;
      -&lt;BR&gt;&lt;/FONT&gt;
    &lt;/TD&gt;
    &lt;TD BGCOLOR="#cccccc" ALIGN=CENTER&gt;&lt;FONT FACE=ARIAL SIZE=3&gt;
      -&lt;BR&gt;
      -&lt;BR&gt;
      -&lt;BR&gt;
      -&lt;BR&gt;
      -&lt;BR&gt;
      -&lt;BR&gt;&lt;/FONT&gt;
    &lt;/TD&gt;
    &lt;TD BGCOLOR="#cccccc" ALIGN=CENTER&gt;&lt;FONT FACE=ARIAL SIZE=3&gt;
      -&lt;BR&gt;
      -&lt;BR&gt;
      -&lt;BR&gt;
      -&lt;BR&gt;
      -&lt;BR&gt;
      -&lt;BR&gt;&lt;/FONT&gt;
    &lt;/TD&gt;
  &lt;/TR&gt;
  &lt;TR&gt;
    &lt;TD COLSPAN=7&gt;&amp;nbsp;
    &lt;/TD&gt;
  &lt;/TR&gt;
  &lt;TR&gt;
    &lt;TD COLSPAN=7&gt;
      &lt;FONT SIZE=4 FACE=ARIAL&gt;&lt;B&gt;SINGLE TURN&lt;/B&gt;&lt;/FONT&gt;
    &lt;/TD&gt;
  &lt;/TR&gt;
  &lt;TR&gt;
    &lt;TD&gt;
      &lt;FONT SIZE=3 FACE=ARIAL&gt;&lt;B&gt;BOURNS&lt;/B&gt;&lt;/FONT&gt;
    &lt;/TD&gt;
    &lt;TD&gt;
      &lt;FONT SIZE=3 FACE=ARIAL&gt;&lt;B&gt;BI&amp;nbsp;TECH&lt;/B&gt;&lt;/FONT&gt;
    &lt;/TD&gt;
    &lt;TD&gt;
      &lt;FONT SIZE=3 FACE=ARIAL&gt;&lt;B&gt;DALE-VISHAY&lt;/B&gt;&lt;/FONT&gt;
    &lt;/TD&gt;
    &lt;TD&gt;
      &lt;FONT SIZE=3 FACE=ARIAL&gt;&lt;B&gt;PHILIPS/MEPCO&lt;/B&gt;&lt;/FONT&gt;
    &lt;/TD&gt;
    &lt;TD&gt;
      &lt;FONT SIZE=3 FACE=ARIAL&gt;&lt;B&gt;PANASONIC&lt;/B&gt;&lt;/FONT&gt;
    &lt;/TD&gt;
    &lt;TD&gt;
      &lt;FONT SIZE=3 FACE=ARIAL&gt;&lt;B&gt;TOCOS&lt;/B&gt;&lt;/FONT&gt;
    &lt;/TD&gt;
    &lt;TD&gt;
      &lt;FONT SIZE=3 FACE=ARIAL&gt;&lt;B&gt;AUX/KYOCERA&lt;/B&gt;&lt;/FONT&gt;
    &lt;/TD&gt;
  &lt;/TR&gt;
  &lt;TR&gt;
    &lt;TD BGCOLOR="#cccccc" ALIGN=CENTER&gt;&lt;FONT FACE=ARIAL SIZE=3&gt;
      3314G&lt;BR&gt;
      3314J&lt;BR&gt;
      3364A/B&lt;BR&gt;
      3364C/D&lt;BR&gt;
      3364W/X&lt;BR&gt;
      3313G&lt;BR&gt;
      3313J&lt;BR&gt;&lt;/FONT&gt;
    &lt;/TD&gt;
    &lt;TD BGCOLOR="#cccccc" ALIGN=CENTER&gt;&lt;FONT FACE=ARIAL SIZE=3&gt;
      23B&lt;BR&gt;
      23A&lt;BR&gt;
      21X&lt;BR&gt;
      21W&lt;BR&gt;
      -&lt;BR&gt;
      22B&lt;BR&gt;
      22A&lt;BR&gt;&lt;/FONT&gt;
    &lt;/TD&gt;
    &lt;TD BGCOLOR="#cccccc" ALIGN=CENTER&gt;&lt;FONT FACE=ARIAL SIZE=3&gt;
      ST5YL/ST53YL&lt;BR&gt;
      ST5YJ/5T53YJ&lt;BR&gt;
      ST-23A&lt;BR&gt;
      ST-22B&lt;BR&gt;
      ST-22&lt;BR&gt;
      -&lt;BR&gt;
      -&lt;BR&gt;&lt;/FONT&gt;
    &lt;/TD&gt;
    &lt;TD BGCOLOR="#cccccc" ALIGN=CENTER&gt;&lt;FONT FACE=ARIAL SIZE=3&gt;
      ST-4B&lt;BR&gt;
      ST-4A&lt;BR&gt;
      -&lt;BR&gt;
      -&lt;BR&gt;
      -&lt;BR&gt;
      ST-3B&lt;BR&gt;
      ST-3A&lt;BR&gt;&lt;/FONT&gt;
    &lt;/TD&gt;
    &lt;TD BGCOLOR="#cccccc" ALIGN=CENTER&gt;&lt;FONT FACE=ARIAL SIZE=3&gt;
      -&lt;BR&gt;
      EVM-6YS&lt;BR&gt;
      EVM-1E&lt;BR&gt;
      EVM-1G&lt;BR&gt;
      EVM-1D&lt;BR&gt;
      -&lt;BR&gt;
      -&lt;BR&gt;&lt;/FONT&gt;
    &lt;/TD&gt;
    &lt;TD BGCOLOR="#cccccc" ALIGN=CENTER&gt;&lt;FONT FACE=ARIAL SIZE=3&gt;
      G4B&lt;BR&gt;
      G4A&lt;BR&gt;
      TR04-3S1&lt;BR&gt;
      TRG04-2S1&lt;BR&gt;
      -&lt;BR&gt;
      -&lt;BR&gt;
      -&lt;BR&gt;&lt;/FONT&gt;
    &lt;/TD&gt;
    &lt;TD BGCOLOR="#cccccc" ALIGN=CENTER&gt;&lt;FONT FACE=ARIAL SIZE=3&gt;
      -&lt;BR&gt;
      -&lt;BR&gt;
      DVR-43A&lt;BR&gt;
      CVR-42C&lt;BR&gt;
      CVR-42A/C&lt;BR&gt;
      -&lt;BR&gt;
      -&lt;BR&gt;&lt;/FONT&gt;
    &lt;/TD&gt;
  &lt;/TR&gt;
&lt;/TABLE&gt;
&lt;P&gt;
&lt;FONT SIZE=4 FACE=ARIAL&gt;&lt;B&gt;ALT =&amp;nbsp;ALTERNATE&lt;/B&gt;&lt;/FONT&gt;
&lt;P&gt;

&amp;nbsp;
&lt;P&gt;
&lt;/td&gt;
&lt;/tr&gt;
&lt;/table&gt;</description>
<packages>
<package name="A/3216-18R" urn="urn:adsk.eagle:footprint:22912/1" library_version="11">
<description>&lt;b&gt;Chip Capacitor Type KEMET A / EIA 3216-18 reflow solder&lt;/b&gt;&lt;p&gt;KEMET S / EIA 3216-12</description>
<wire x1="-1.45" y1="0.6" x2="1.45" y2="0.6" width="0.1016" layer="51"/>
<wire x1="1.45" y1="0.6" x2="1.45" y2="-0.6" width="0.1016" layer="51"/>
<wire x1="1.45" y1="-0.6" x2="-1.45" y2="-0.6" width="0.1016" layer="51"/>
<wire x1="-1.45" y1="-0.6" x2="-1.45" y2="0.6" width="0.1016" layer="51"/>
<smd name="+" x="1.375" y="0" dx="1.95" dy="1.5" layer="1"/>
<smd name="-" x="-1.375" y="0" dx="1.95" dy="1.5" layer="1"/>
<text x="-1.95" y="1" size="1.27" layer="25">&gt;NAME</text>
<text x="-1.95" y="-2.325" size="1.27" layer="27">&gt;VALUE</text>
<rectangle x1="-1.6" y1="-0.6" x2="-1.475" y2="0.6" layer="51"/>
<rectangle x1="1.475" y1="-0.6" x2="1.6" y2="0.6" layer="51"/>
<rectangle x1="0.8" y1="-0.625" x2="1.1" y2="0.625" layer="51"/>
</package>
</packages>
<packages3d>
<package3d name="A/3216-18R" urn="urn:adsk.eagle:package:23410/2" type="model" library_version="11">
<description>Chip Capacitor Type KEMET A / EIA 3216-18 reflow solderKEMET S / EIA 3216-12</description>
<packageinstances>
<packageinstance name="A/3216-18R"/>
</packageinstances>
</package3d>
</packages3d>
</library>
<library name="OurParts">
<description>Components created for our own needs</description>
<packages>
<package name="B3U-1000P">
<description>&lt;b&gt;B3U-1000P(M)&lt;/b&gt;&lt;br&gt;
</description>
<smd name="1" x="1.7" y="0" dx="1.7" dy="0.8" layer="1" rot="R90"/>
<smd name="2" x="-1.7" y="0" dx="1.7" dy="0.8" layer="1" rot="R90"/>
<text x="-0.461" y="-0.206" size="1.27" layer="25" align="center">&gt;NAME</text>
<text x="-0.461" y="-0.206" size="1.27" layer="27" align="center">&gt;VALUE</text>
<wire x1="-1.5" y1="1.25" x2="1.5" y2="1.25" width="0.2" layer="51"/>
<wire x1="1.5" y1="1.25" x2="1.5" y2="-1.25" width="0.2" layer="51"/>
<wire x1="1.5" y1="-1.25" x2="-1.5" y2="-1.25" width="0.2" layer="51"/>
<wire x1="-1.5" y1="-1.25" x2="-1.5" y2="1.25" width="0.2" layer="51"/>
<circle x="2.395" y="0.971" radius="0.1" width="0.2" layer="25"/>
<wire x1="-1.5" y1="1.25" x2="1.5" y2="1.25" width="0.2" layer="21"/>
<wire x1="-1.5" y1="-1.25" x2="1.5" y2="-1.25" width="0.2" layer="21"/>
</package>
<package name="FTDI_FT230XQ-R_3">
<description>USB Bridge, USB to UART USB 2.0 UART Interface 16-QFN (4x4)</description>
<wire x1="-2" y1="-2" x2="-2" y2="2" width="0.15" layer="51"/>
<wire x1="-2" y1="2" x2="2" y2="2" width="0.15" layer="51"/>
<wire x1="2" y1="2" x2="2" y2="-2" width="0.15" layer="51"/>
<wire x1="2" y1="-2" x2="-2" y2="-2" width="0.15" layer="51"/>
<wire x1="1.625" y1="-2" x2="2" y2="-2" width="0.15" layer="21"/>
<wire x1="2" y1="-2" x2="2" y2="-1.625" width="0.15" layer="21"/>
<wire x1="1.625" y1="2" x2="2" y2="2" width="0.15" layer="21"/>
<wire x1="2" y1="2" x2="2" y2="1.625" width="0.15" layer="21"/>
<wire x1="-1.625" y1="-2" x2="-2" y2="-2" width="0.15" layer="21"/>
<wire x1="-2" y1="-2" x2="-2" y2="-1.625" width="0.15" layer="21"/>
<wire x1="-1.625" y1="2" x2="-2" y2="2" width="0.15" layer="21"/>
<wire x1="-2" y1="2" x2="-2" y2="1.625" width="0.15" layer="21"/>
<text x="-2.435" y="2.635" size="1" layer="25">&gt;NAME</text>
<circle x="-2.635" y="0.975" radius="0.25" width="0" layer="21"/>
<rectangle x1="-0.68" y1="-0.68" x2="0.68" y2="0.68" layer="31"/>
<smd name="1" x="-1.889" y="0.975" dx="0.694" dy="0.292" layer="1"/>
<smd name="2" x="-1.889" y="0.325" dx="0.694" dy="0.292" layer="1" roundness="100"/>
<smd name="3" x="-1.889" y="-0.325" dx="0.694" dy="0.292" layer="1" roundness="100"/>
<smd name="4" x="-1.889" y="-0.975" dx="0.694" dy="0.292" layer="1" roundness="100"/>
<smd name="9" x="1.889" y="-0.975" dx="0.694" dy="0.292" layer="1" roundness="100"/>
<smd name="10" x="1.889" y="-0.325" dx="0.694" dy="0.292" layer="1" roundness="100"/>
<smd name="11" x="1.889" y="0.325" dx="0.694" dy="0.292" layer="1" roundness="100"/>
<smd name="12" x="1.889" y="0.975" dx="0.694" dy="0.292" layer="1" roundness="100"/>
<smd name="5" x="-0.975" y="-1.889" dx="0.292" dy="0.694" layer="1" roundness="100"/>
<smd name="6" x="-0.325" y="-1.889" dx="0.292" dy="0.694" layer="1" roundness="100"/>
<smd name="7" x="0.325" y="-1.889" dx="0.292" dy="0.694" layer="1" roundness="100"/>
<smd name="8" x="0.975" y="-1.889" dx="0.292" dy="0.694" layer="1" roundness="100"/>
<smd name="13" x="0.975" y="1.889" dx="0.292" dy="0.694" layer="1" roundness="100"/>
<smd name="14" x="0.325" y="1.889" dx="0.292" dy="0.694" layer="1" roundness="100"/>
<smd name="15" x="-0.325" y="1.889" dx="0.292" dy="0.694" layer="1" roundness="100"/>
<smd name="16" x="-0.975" y="1.889" dx="0.292" dy="0.694" layer="1" roundness="100"/>
<smd name="17" x="0" y="0" dx="2.15" dy="2.15" layer="1"/>
</package>
<package name="GCT_USB3505-30-A_REVA4">
<wire x1="-3.7" y1="-0.4" x2="-4.05" y2="-0.05" width="0" layer="46" curve="-90"/>
<wire x1="-4.05" y1="-0.05" x2="-4.05" y2="0.05" width="0" layer="46"/>
<wire x1="-4.05" y1="0.05" x2="-3.7" y2="0.4" width="0" layer="46" curve="-90"/>
<wire x1="-3.7" y1="0.4" x2="-3.35" y2="0.05" width="0" layer="46" curve="-90"/>
<wire x1="-3.35" y1="0.05" x2="-3.35" y2="-0.05" width="0" layer="46"/>
<wire x1="-3.35" y1="-0.05" x2="-3.7" y2="-0.4" width="0" layer="46" curve="-90"/>
<wire x1="3.7" y1="-0.4" x2="3.35" y2="-0.05" width="0" layer="46" curve="-90"/>
<wire x1="3.35" y1="-0.05" x2="3.35" y2="0.05" width="0" layer="46"/>
<wire x1="3.35" y1="0.05" x2="3.7" y2="0.4" width="0" layer="46" curve="-90"/>
<wire x1="3.7" y1="0.4" x2="4.05" y2="0.05" width="0" layer="46" curve="-90"/>
<wire x1="4.05" y1="0.05" x2="4.05" y2="-0.05" width="0" layer="46"/>
<wire x1="4.05" y1="-0.05" x2="3.7" y2="-0.4" width="0" layer="46" curve="-90"/>
<wire x1="-4.1" y1="-3.25" x2="4.1" y2="-3.25" width="0.1" layer="51"/>
<wire x1="-4.1" y1="0.9" x2="4.1" y2="0.9" width="0.1" layer="51"/>
<wire x1="4.1" y1="0.9" x2="4.1" y2="-3.25" width="0.1" layer="51"/>
<wire x1="4.775" y1="-4.65" x2="-4.775" y2="-4.65" width="0.1" layer="51"/>
<wire x1="-4.1" y1="-3.25" x2="-4.1" y2="0.9" width="0.1" layer="51"/>
<wire x1="-4.775" y1="-4.65" x2="-4.775" y2="-3.25" width="0.1" layer="51"/>
<wire x1="-4.775" y1="-3.25" x2="-4.1" y2="-3.25" width="0.1" layer="51"/>
<wire x1="4.775" y1="-4.65" x2="4.775" y2="-3.25" width="0.1" layer="51"/>
<wire x1="4.775" y1="-3.25" x2="4.1" y2="-3.25" width="0.1" layer="51"/>
<wire x1="4.775" y1="-3.25" x2="10.2" y2="-3.25" width="0.1" layer="51"/>
<text x="4.85" y="-2.95" size="0.8128" layer="51">PCB Edge</text>
<wire x1="-3.25" y1="0.9" x2="-1.9" y2="0.9" width="0.2" layer="21"/>
<wire x1="1.9" y1="0.9" x2="3.25" y2="0.9" width="0.2" layer="21"/>
<wire x1="-4.1" y1="-0.92" x2="-4.1" y2="-1.75" width="0.2" layer="21"/>
<wire x1="4.1" y1="-0.92" x2="4.1" y2="-1.75" width="0.2" layer="21"/>
<wire x1="-3.2" y1="-3.25" x2="3.2" y2="-3.25" width="0.2" layer="21"/>
<wire x1="-1.775" y1="1.15" x2="-1.775" y2="2" width="0.05" layer="39"/>
<wire x1="-1.775" y1="2" x2="1.775" y2="2" width="0.05" layer="39"/>
<wire x1="1.775" y1="2" x2="1.775" y2="1.15" width="0.05" layer="39"/>
<wire x1="1.775" y1="1.15" x2="4.6" y2="1.15" width="0.05" layer="39"/>
<wire x1="4.6" y1="1.15" x2="4.6" y2="-3" width="0.05" layer="39"/>
<wire x1="4.6" y1="-3" x2="5.025" y2="-3" width="0.05" layer="39"/>
<wire x1="5.025" y1="-3" x2="5.025" y2="-4.9" width="0.05" layer="39"/>
<wire x1="5.025" y1="-4.9" x2="-5.025" y2="-4.9" width="0.05" layer="39"/>
<wire x1="-5.025" y1="-4.9" x2="-5.025" y2="-3" width="0.05" layer="39"/>
<wire x1="-5.025" y1="-3" x2="-4.6" y2="-3" width="0.05" layer="39"/>
<wire x1="-4.6" y1="-3" x2="-4.6" y2="1.15" width="0.05" layer="39"/>
<wire x1="-4.6" y1="1.15" x2="-1.775" y2="1.15" width="0.05" layer="39"/>
<circle x="-2.1" y="1.5" radius="0.1" width="0.2" layer="21"/>
<circle x="-2.1" y="1.5" radius="0.1" width="0.2" layer="51"/>
<text x="-4.5" y="4" size="1.27" layer="25">&gt;NAME</text>
<text x="-4.5" y="2.5" size="1.27" layer="27">&gt;VALUE</text>
<pad name="S1" x="-3.7" y="0" drill="0.7" diameter="1.3"/>
<pad name="S2" x="3.7" y="0" drill="0.7" diameter="1.3"/>
<pad name="S3" x="-3.7" y="-2.5" drill="0.7" diameter="1"/>
<pad name="S4" x="3.7" y="-2.5" drill="0.7" diameter="1"/>
<smd name="3" x="0" y="1.15" dx="0.45" dy="1.2" layer="1"/>
<smd name="2" x="-0.65" y="1.15" dx="0.45" dy="1.2" layer="1"/>
<smd name="1" x="-1.3" y="1.15" dx="0.45" dy="1.2" layer="1"/>
<smd name="4" x="0.65" y="1.15" dx="0.45" dy="1.2" layer="1"/>
<smd name="5" x="1.3" y="1.15" dx="0.45" dy="1.2" layer="1"/>
</package>
</packages>
</library>
<library name="MSP430FR2433VQFN">
<packages>
<package name="RGE0024G">
<smd name="1" x="-1.9" y="1.25" dx="0.6" dy="0.24" layer="1" roundness="100" rot="R180"/>
<smd name="2" x="-1.9" y="0.75" dx="0.6" dy="0.24" layer="1" roundness="100" rot="R180"/>
<smd name="3" x="-1.9" y="0.25" dx="0.6" dy="0.24" layer="1" roundness="100" rot="R180"/>
<smd name="4" x="-1.9" y="-0.25" dx="0.6" dy="0.24" layer="1" roundness="100" rot="R180"/>
<smd name="5" x="-1.9" y="-0.75" dx="0.6" dy="0.24" layer="1" roundness="100" rot="R180"/>
<smd name="6" x="-1.9" y="-1.25" dx="0.6" dy="0.24" layer="1" roundness="100" rot="R180"/>
<smd name="7" x="-1.25" y="-1.9" dx="0.6" dy="0.24" layer="1" roundness="100" rot="R90"/>
<smd name="8" x="-0.75" y="-1.9" dx="0.6" dy="0.24" layer="1" roundness="100" rot="R90"/>
<smd name="9" x="-0.25" y="-1.9" dx="0.6" dy="0.24" layer="1" roundness="100" rot="R90"/>
<smd name="10" x="0.25" y="-1.9" dx="0.6" dy="0.24" layer="1" roundness="100" rot="R90"/>
<smd name="11" x="0.75" y="-1.9" dx="0.6" dy="0.24" layer="1" roundness="100" rot="R90"/>
<smd name="12" x="1.25" y="-1.9" dx="0.6" dy="0.24" layer="1" roundness="100" rot="R90"/>
<smd name="13" x="1.9" y="-1.25" dx="0.6" dy="0.24" layer="1" roundness="100" rot="R180"/>
<smd name="14" x="1.9" y="-0.75" dx="0.6" dy="0.24" layer="1" roundness="100" rot="R180"/>
<smd name="15" x="1.9" y="-0.25" dx="0.6" dy="0.24" layer="1" roundness="100" rot="R180"/>
<smd name="16" x="1.9" y="0.25" dx="0.6" dy="0.24" layer="1" roundness="100" rot="R180"/>
<smd name="17" x="1.9" y="0.75" dx="0.6" dy="0.24" layer="1" roundness="100" rot="R180"/>
<smd name="18" x="1.9" y="1.25" dx="0.6" dy="0.24" layer="1" roundness="100" rot="R180"/>
<smd name="19" x="1.25" y="1.9" dx="0.6" dy="0.24" layer="1" roundness="100" rot="R90"/>
<smd name="20" x="0.75" y="1.9" dx="0.6" dy="0.24" layer="1" roundness="100" rot="R90"/>
<smd name="21" x="0.25" y="1.9" dx="0.6" dy="0.24" layer="1" roundness="100" rot="R90"/>
<smd name="22" x="-0.25" y="1.9" dx="0.6" dy="0.24" layer="1" roundness="100" rot="R90"/>
<smd name="23" x="-0.75" y="1.9" dx="0.6" dy="0.24" layer="1" roundness="100" rot="R90"/>
<smd name="24" x="-1.25" y="1.9" dx="0.6" dy="0.24" layer="1" roundness="100" rot="R90"/>
<smd name="25" x="0" y="0" dx="2.1" dy="2.1" layer="1" cream="no"/>
<smd name="V" x="0" y="-0.8" dx="0.5" dy="0.5" layer="1" roundness="100"/>
<wire x1="-2.2352" y1="2.2352" x2="-1.6002" y2="2.2352" width="0.2032" layer="21"/>
<wire x1="-2.2352" y1="1.6002" x2="-2.2352" y2="2.2352" width="0.2032" layer="21"/>
<wire x1="2.2352" y1="2.0066" x2="2.2352" y2="2.2352" width="0.2032" layer="21"/>
<wire x1="2.0066" y1="2.2352" x2="2.2352" y2="2.2352" width="0.2032" layer="21"/>
<wire x1="2.0066" y1="-2.2352" x2="2.2352" y2="-2.2352" width="0.2032" layer="21"/>
<wire x1="2.2352" y1="-2.2352" x2="2.2352" y2="-2.0066" width="0.2032" layer="21"/>
<wire x1="-2.2352" y1="-2.2352" x2="-2.2352" y2="-2.0066" width="0.2032" layer="21"/>
<wire x1="-2.2352" y1="-2.2352" x2="-2.0066" y2="-2.2352" width="0.2032" layer="21"/>
<text x="-1.7272" y="-0.635" size="1.27" layer="21" ratio="6" rot="SR0">&gt;Value</text>
<wire x1="-2.0828" y1="-2.0828" x2="2.0828" y2="-2.0828" width="0.1524" layer="51"/>
<wire x1="-2.0828" y1="2.0828" x2="2.0828" y2="2.0828" width="0.1524" layer="51"/>
<wire x1="2.0828" y1="-2.0828" x2="2.0828" y2="2.0828" width="0.1524" layer="51"/>
<wire x1="-2.0828" y1="-2.0828" x2="-2.0828" y2="2.0828" width="0.1524" layer="51"/>
<wire x1="-1.1938" y1="1.27" x2="-1.8034" y2="1.27" width="0.1016" layer="51" curve="-180"/>
<wire x1="-1.8034" y1="1.27" x2="-1.1938" y2="1.27" width="0.1016" layer="51" curve="-180"/>
<text x="-1.8542" y="-1.143" size="1.27" layer="51" ratio="6" rot="SR0">.Designator</text>
<polygon width="0.0254" layer="31">
<vertex x="0.1" y="-1.038996875"/>
<vertex x="1.039" y="-1.038996875"/>
<vertex x="1.039" y="-0.099996875"/>
<vertex x="0.1" y="-0.099996875"/>
</polygon>
<polygon width="0.0254" layer="31">
<vertex x="-0.099996875" y="-0.099996875"/>
<vertex x="-1.038996875" y="-0.099996875"/>
<vertex x="-1.038996875" y="-1.038996875"/>
<vertex x="-0.099996875" y="-1.038996875"/>
</polygon>
<polygon width="0.0254" layer="31">
<vertex x="-0.099996875" y="1.039"/>
<vertex x="-1.038996875" y="1.039"/>
<vertex x="-1.038996875" y="0.1"/>
<vertex x="-0.099996875" y="0.1"/>
</polygon>
<polygon width="0.0254" layer="31">
<vertex x="0.1" y="0.1"/>
<vertex x="1.039" y="0.1"/>
<vertex x="1.039" y="1.039"/>
<vertex x="0.1" y="1.039"/>
</polygon>
<text x="-3.2766" y="-0.635" size="1.27" layer="25" ratio="6" rot="SR0">&gt;Name</text>
</package>
</packages>
</library>
<library name="SCD41">
<packages>
<package name="SCD41-D-R1_SEN">
<smd name="1" x="-4" y="2.5" dx="0.8128" dy="1.4986" layer="1" rot="R270"/>
<smd name="2" x="-4" y="1.25" dx="0.8128" dy="1.4986" layer="1" rot="R270"/>
<smd name="3" x="-4" y="0" dx="0.8128" dy="1.4986" layer="1" rot="R270"/>
<smd name="4" x="-4" y="-1.25" dx="0.8128" dy="1.4986" layer="1" rot="R270"/>
<smd name="5" x="-4" y="-2.5" dx="0.8128" dy="1.4986" layer="1" rot="R270"/>
<smd name="6" x="-2.5" y="-4" dx="0.8128" dy="1.4986" layer="1" rot="R180"/>
<smd name="7" x="-1.25" y="-4" dx="0.8128" dy="1.4986" layer="1" rot="R180"/>
<smd name="8" x="0" y="-4" dx="0.8128" dy="1.4986" layer="1" rot="R180"/>
<smd name="9" x="1.25" y="-4" dx="0.8128" dy="1.4986" layer="1" rot="R180"/>
<smd name="10" x="2.5" y="-4" dx="0.8128" dy="1.4986" layer="1" rot="R180"/>
<smd name="11" x="4" y="-2.5" dx="0.8128" dy="1.4986" layer="1" rot="R270"/>
<smd name="12" x="4" y="-1.25" dx="0.8128" dy="1.4986" layer="1" rot="R270"/>
<smd name="13" x="4" y="0" dx="0.8128" dy="1.4986" layer="1" rot="R270"/>
<smd name="14" x="4" y="1.25" dx="0.8128" dy="1.4986" layer="1" rot="R270"/>
<smd name="15" x="4" y="2.5" dx="0.8128" dy="1.4986" layer="1" rot="R270"/>
<smd name="16" x="2.5" y="4" dx="0.8128" dy="1.4986" layer="1" rot="R180"/>
<smd name="17" x="1.25" y="4" dx="0.8128" dy="1.4986" layer="1" rot="R180"/>
<smd name="18" x="0" y="4" dx="0.8128" dy="1.4986" layer="1" rot="R180"/>
<smd name="19" x="-1.25" y="4" dx="0.8128" dy="1.4986" layer="1" rot="R180"/>
<smd name="20" x="-2.5" y="4" dx="0.8128" dy="1.4986" layer="1" rot="R180"/>
<smd name="21" x="0" y="0" dx="4.8006" dy="4.8006" layer="1"/>
<wire x1="-5.588" y1="-5.588" x2="5.588" y2="-5.588" width="0.1524" layer="21"/>
<wire x1="5.588" y1="-5.588" x2="5.588" y2="5.588" width="0.1524" layer="21"/>
<wire x1="5.588" y1="5.588" x2="-5.588" y2="5.588" width="0.1524" layer="21"/>
<wire x1="-5.588" y1="5.588" x2="-5.588" y2="-5.588" width="0.1524" layer="21"/>
<polygon width="0.0254" layer="21">
<vertex x="2.3095" y="-5.0033"/>
<vertex x="2.3095" y="-5.2573"/>
<vertex x="2.6905" y="-5.2573"/>
<vertex x="2.6905" y="-5.0033"/>
</polygon>
<polygon width="0.0254" layer="21">
<vertex x="-2.6905" y="5.0033"/>
<vertex x="-2.6905" y="5.2573"/>
<vertex x="-2.3095" y="5.2573"/>
<vertex x="-2.3095" y="5.0033"/>
</polygon>
<text x="-5.969" y="2.8702" size="1.27" layer="21" ratio="6" rot="SR0">*</text>
<polygon width="0.0254" layer="31">
<vertex x="-2.3003" y="2.3003"/>
<vertex x="-2.3003" y="0.9001"/>
<vertex x="-0.9001" y="0.9001"/>
<vertex x="-0.9001" y="2.3003"/>
</polygon>
<polygon width="0.0254" layer="31">
<vertex x="-2.3003" y="0.7001"/>
<vertex x="-2.3003" y="-0.7001"/>
<vertex x="-0.9001" y="-0.7001"/>
<vertex x="-0.9001" y="0.7001"/>
</polygon>
<polygon width="0.0254" layer="31">
<vertex x="-2.3003" y="-0.9001"/>
<vertex x="-2.3003" y="-2.3003"/>
<vertex x="-0.9001" y="-2.3003"/>
<vertex x="-0.9001" y="-0.9001"/>
</polygon>
<polygon width="0.0254" layer="31">
<vertex x="-0.7001" y="2.3003"/>
<vertex x="-0.7001" y="0.9001"/>
<vertex x="0.7001" y="0.9001"/>
<vertex x="0.7001" y="2.3003"/>
</polygon>
<polygon width="0.0254" layer="31">
<vertex x="-0.7001" y="0.7001"/>
<vertex x="-0.7001" y="-0.7001"/>
<vertex x="0.7001" y="-0.7001"/>
<vertex x="0.7001" y="0.7001"/>
</polygon>
<polygon width="0.0254" layer="31">
<vertex x="-0.7001" y="-0.9001"/>
<vertex x="-0.7001" y="-2.3003"/>
<vertex x="0.7001" y="-2.3003"/>
<vertex x="0.7001" y="-0.9001"/>
</polygon>
<polygon width="0.0254" layer="31">
<vertex x="0.9001" y="2.3003"/>
<vertex x="0.9001" y="0.9001"/>
<vertex x="2.3003" y="0.9001"/>
<vertex x="2.3003" y="2.3003"/>
</polygon>
<polygon width="0.0254" layer="31">
<vertex x="0.9001" y="0.7001"/>
<vertex x="0.9001" y="-0.7001"/>
<vertex x="2.3003" y="-0.7001"/>
<vertex x="2.3003" y="0.7001"/>
</polygon>
<polygon width="0.0254" layer="31">
<vertex x="0.9001" y="-0.9001"/>
<vertex x="0.9001" y="-2.3003"/>
<vertex x="2.3003" y="-2.3003"/>
<vertex x="2.3003" y="-0.9001"/>
</polygon>
<wire x1="-5.1816" y1="3.9116" x2="-3.9116" y2="5.1816" width="0.1524" layer="51"/>
<wire x1="-5.1816" y1="-5.1816" x2="5.1816" y2="-5.1816" width="0.1524" layer="51"/>
<wire x1="5.1816" y1="-5.1816" x2="5.1816" y2="5.1816" width="0.1524" layer="51"/>
<wire x1="5.1816" y1="5.1816" x2="-5.1816" y2="5.1816" width="0.1524" layer="51"/>
<wire x1="-5.1816" y1="5.1816" x2="-5.1816" y2="-5.1816" width="0.1524" layer="51"/>
<text x="-3.5814" y="2.4892" size="1.27" layer="51" ratio="6" rot="SR0">*</text>
<text x="-3.2766" y="-0.635" size="1.27" layer="25" ratio="6" rot="SR0">&gt;Name</text>
<text x="-1.7272" y="-0.635" size="1.27" layer="27" ratio="6" rot="SR0">&gt;Value</text>
</package>
</packages>
</library>
<library name="Würth-Ferrite beads">
<description>&lt;BR&gt;Wurth Elektronik - EMC Components - Ferrites For PCB Assembly - WE-CBF&lt;br&gt;&lt;Hr&gt;

&lt;BR&gt;
&lt;TABLE BORDER=0 CELLSPACING=0 CELLPADDING=0&gt;
&lt;TR&gt;   
&lt;TD BGCOLOR="#cccccc" ALIGN=CENTER&gt;&lt;FONT FACE=ARIAL SIZE=3&gt;&lt;BR&gt;&lt;br&gt;
      &amp;nbsp;&amp;nbsp;&amp;nbsp;&amp;nbsp; &amp;nbsp;&lt;BR&gt;
       &lt;BR&gt;
       &lt;BR&gt;
       &lt;BR&gt;&lt;BR&gt;&lt;/FONT&gt;
    &lt;/TD&gt;
&lt;TD BGCOLOR="#cccccc" ALIGN=CENTER&gt;&lt;FONT FACE=ARIAL SIZE=3&gt;&lt;br&gt;
      -----&lt;BR&gt;
      -----&lt;BR&gt;
      -----&lt;BR&gt;
      -----&lt;BR&gt;
      -----&lt;BR&gt;&lt;BR&gt;&lt;/FONT&gt;
    &lt;/TD&gt;
    &lt;TD BGCOLOR="#cccccc" ALIGN=CENTER&gt; &lt;FONT FACE=ARIAL SIZE=3&gt;&lt;br&gt;
      ---------------------------&lt;BR&gt;
&lt;B&gt;&lt;I&gt;&lt;span style='font-size:26pt;
  color:#FF6600;'&gt;WE &lt;/span&gt;&lt;/i&gt;&lt;/b&gt;
&lt;BR&gt;
      ---------------------------&lt;BR&gt;&lt;b&gt;Würth Elektronik&lt;/b&gt;&lt;/FONT&gt;
    &lt;/TD&gt;
    &lt;TD BGCOLOR="#cccccc" ALIGN=CENTER&gt;&lt;FONT FACE=ARIAL SIZE=3&gt;&lt;br&gt;
      ---------O---&lt;BR&gt;
      ----O--------&lt;BR&gt;
      ---------O---&lt;BR&gt;
      ----O--------&lt;BR&gt;
      ---------O---&lt;BR&gt;&lt;BR&gt;&lt;/FONT&gt;
    &lt;/TD&gt;
   
&lt;TD BGCOLOR="#cccccc" ALIGN=CENTER&gt;&lt;FONT FACE=ARIAL SIZE=3&gt;&lt;BR&gt;
      &amp;nbsp;&amp;nbsp;&amp;nbsp;&amp;nbsp; &amp;nbsp;&lt;BR&gt;
       &lt;BR&gt;
       &lt;BR&gt;
       &lt;BR&gt;
       &lt;BR&gt;&lt;BR&gt;&lt;/FONT&gt;
    &lt;/TD&gt;
  &lt;/TR&gt;

  &lt;TR&gt;
    &lt;TD COLSPAN=7&gt;&amp;nbsp;
    &lt;/TD&gt;
  &lt;/TR&gt;
  
&lt;/TABLE&gt;
&lt;B&gt;&amp;nbsp;&amp;nbsp;&amp;nbsp;&amp;nbsp;&amp;nbsp;&amp;nbsp;&amp;nbsp;&amp;nbsp;&amp;nbsp;&amp;nbsp;&amp;nbsp;&amp;nbsp;&amp;nbsp;&amp;nbsp;&amp;nbsp;&amp;nbsp;&amp;nbsp;&amp;nbsp;&amp;nbsp;&amp;nbsp;&amp;nbsp;&amp;nbsp;&amp;nbsp;&amp;nbsp;&amp;nbsp;&amp;nbsp;&amp;nbsp;&amp;nbsp;&amp;nbsp;&amp;nbsp;&amp;nbsp;&amp;nbsp;&amp;nbsp;&amp;nbsp;&amp;nbsp;&amp;nbsp;&amp;nbsp;&amp;nbsp;&amp;nbsp;More than you expect&lt;BR&gt;&lt;BR&gt;&lt;BR&gt;&lt;/B&gt;

&lt;HR&gt;&lt;BR&gt;
&lt;b&gt;Würth Elektronik eiSos GmbH &amp; Co. KG&lt;/b&gt;&lt;br&gt;
EMC &amp; Inductive Solutions&lt;br&gt;

Max-Eyth-Str.1&lt;br&gt;
D-74638 Waldenburg&lt;br&gt;
&lt;br&gt;
Tel: +49 (0)7942-945-0&lt;br&gt;
Fax:+49 (0)7942-945-5000&lt;br&gt;
&lt;br&gt;
&lt;a href="http://www.we-online.com/web/en/electronic_components/produkte_pb/bauteilebibliotheken/eagle_4.php"&gt;www.we-online.com/eagle&lt;/a&gt;&lt;br&gt;
&lt;a href="mailto:libraries@we-online.com"&gt;libraries@we-online.com&lt;/a&gt; &lt;BR&gt;&lt;BR&gt;
&lt;br&gt;&lt;HR&gt;&lt;BR&gt;
Neither Autodesk nor Würth Elektronik eiSos does warrant that this library is error-free or &lt;br&gt;
that it meets your specific requirements.&lt;br&gt;&lt;BR&gt;
Please contact us for more information.&lt;br&gt;
&lt;HR&gt;
&lt;br&gt;Eagle Version 9, Library Revision 2021a, 2021-8-20&lt;br&gt;
&lt;HR&gt;
Copyright: Würth Elektronik</description>
<packages>
<package name="WE-CBF_0805(W=4.0)" urn="urn:adsk.eagle:footprint:7784325/4">
<description>&lt;b&gt;WE-CBF SMT EMI Suppression Ferrite Bead&lt;/b&gt;&lt;br&gt;
&lt;br&gt;Size: &lt;/b&gt;0805, SMT, 2pins
&lt;br&gt;L X W X H X FI = 2mm X 1.2mm X 0.9mm X 0.5mm</description>
<smd name="1" x="-1.3" y="0" dx="1.4" dy="1" layer="1"/>
<smd name="2" x="1.3" y="0" dx="1.4" dy="1" layer="1"/>
<text x="0.03" y="1.22" size="0.8128" layer="25" align="bottom-center">&gt;NAME</text>
<text x="-2.12" y="-2.07" size="0.8128" layer="27">&gt;VALUE</text>
<polygon width="0.1" layer="39">
<vertex x="-2.2" y="0.9"/>
<vertex x="2.2" y="0.9"/>
<vertex x="2.2" y="-0.9"/>
<vertex x="-2.2" y="-0.9"/>
</polygon>
<wire x1="-1" y1="0.6" x2="1" y2="0.6" width="0.1" layer="51"/>
<wire x1="1" y1="-0.6" x2="-1" y2="-0.6" width="0.1" layer="51"/>
<wire x1="1" y1="0.6" x2="1" y2="-0.6" width="0.1" layer="51"/>
<wire x1="-1" y1="0.6" x2="-1" y2="-0.6" width="0.1" layer="51"/>
<wire x1="-0.3" y1="0.7" x2="0.3" y2="0.7" width="0.2" layer="21"/>
<wire x1="0.3" y1="-0.7" x2="-0.3" y2="-0.7" width="0.2" layer="21"/>
</package>
</packages>
<packages3d>
<package3d name="WE-CBF_0805(W=4.0)" urn="urn:adsk.eagle:package:7784396/6" type="model">
<description>&lt;b&gt;WE-CBF SMT EMI Suppression Ferrite Bead&lt;/b&gt;&lt;br&gt;
&lt;br&gt;Size: &lt;/b&gt;0805, SMT, 2pins
&lt;br&gt;L X W X H X FI = 2mm X 1.2mm X 0.9mm X 0.5mm</description>
<packageinstances>
<packageinstance name="WE-CBF_0805(W=4.0)"/>
</packageinstances>
</package3d>
</packages3d>
</library>
<library name="SparkFun-Connectors" urn="urn:adsk.eagle:library:513">
<description>&lt;h3&gt;SparkFun Connectors&lt;/h3&gt;
This library contains electrically-functional connectors. 
&lt;br&gt;
&lt;br&gt;
We've spent an enormous amount of time creating and checking these footprints and parts, but it is &lt;b&gt; the end user's responsibility&lt;/b&gt; to ensure correctness and suitablity for a given componet or application. 
&lt;br&gt;
&lt;br&gt;If you enjoy using this library, please buy one of our products at &lt;a href=" www.sparkfun.com"&gt;SparkFun.com&lt;/a&gt;.
&lt;br&gt;
&lt;br&gt;
&lt;b&gt;Licensing:&lt;/b&gt; Creative Commons ShareAlike 4.0 International - https://creativecommons.org/licenses/by-sa/4.0/ 
&lt;br&gt;
&lt;br&gt;
You are welcome to use this library for commercial purposes. For attribution, we ask that when you begin to sell your device using our footprint, you email us with a link to the product being sold. We want bragging rights that we helped (in a very small part) to create your 8th world wonder. We would like the opportunity to feature your device on our homepage.</description>
<packages>
<package name="1X03" urn="urn:adsk.eagle:footprint:37678/1" library_version="1">
<description>&lt;h3&gt;Plated Through Hole - 3 Pin&lt;/h3&gt;
&lt;p&gt;Specifications:
&lt;ul&gt;&lt;li&gt;Pin count:3&lt;/li&gt;
&lt;li&gt;Pin pitch:0.1"&lt;/li&gt;
&lt;/ul&gt;&lt;/p&gt;
&lt;p&gt;Example device(s):
&lt;ul&gt;&lt;li&gt;CONN_03&lt;/li&gt;
&lt;/ul&gt;&lt;/p&gt;</description>
<wire x1="3.81" y1="0.635" x2="4.445" y2="1.27" width="0.2032" layer="21"/>
<wire x1="4.445" y1="1.27" x2="5.715" y2="1.27" width="0.2032" layer="21"/>
<wire x1="5.715" y1="1.27" x2="6.35" y2="0.635" width="0.2032" layer="21"/>
<wire x1="6.35" y1="-0.635" x2="5.715" y2="-1.27" width="0.2032" layer="21"/>
<wire x1="5.715" y1="-1.27" x2="4.445" y2="-1.27" width="0.2032" layer="21"/>
<wire x1="4.445" y1="-1.27" x2="3.81" y2="-0.635" width="0.2032" layer="21"/>
<wire x1="-0.635" y1="1.27" x2="0.635" y2="1.27" width="0.2032" layer="21"/>
<wire x1="0.635" y1="1.27" x2="1.27" y2="0.635" width="0.2032" layer="21"/>
<wire x1="1.27" y1="-0.635" x2="0.635" y2="-1.27" width="0.2032" layer="21"/>
<wire x1="1.27" y1="0.635" x2="1.905" y2="1.27" width="0.2032" layer="21"/>
<wire x1="1.905" y1="1.27" x2="3.175" y2="1.27" width="0.2032" layer="21"/>
<wire x1="3.175" y1="1.27" x2="3.81" y2="0.635" width="0.2032" layer="21"/>
<wire x1="3.81" y1="-0.635" x2="3.175" y2="-1.27" width="0.2032" layer="21"/>
<wire x1="3.175" y1="-1.27" x2="1.905" y2="-1.27" width="0.2032" layer="21"/>
<wire x1="1.905" y1="-1.27" x2="1.27" y2="-0.635" width="0.2032" layer="21"/>
<wire x1="-1.27" y1="0.635" x2="-1.27" y2="-0.635" width="0.2032" layer="21"/>
<wire x1="-0.635" y1="1.27" x2="-1.27" y2="0.635" width="0.2032" layer="21"/>
<wire x1="-1.27" y1="-0.635" x2="-0.635" y2="-1.27" width="0.2032" layer="21"/>
<wire x1="0.635" y1="-1.27" x2="-0.635" y2="-1.27" width="0.2032" layer="21"/>
<wire x1="6.35" y1="0.635" x2="6.35" y2="-0.635" width="0.2032" layer="21"/>
<pad name="1" x="0" y="0" drill="1.016" diameter="1.8796" rot="R90"/>
<pad name="2" x="2.54" y="0" drill="1.016" diameter="1.8796" rot="R90"/>
<pad name="3" x="5.08" y="0" drill="1.016" diameter="1.8796" rot="R90"/>
<rectangle x1="4.826" y1="-0.254" x2="5.334" y2="0.254" layer="51"/>
<rectangle x1="2.286" y1="-0.254" x2="2.794" y2="0.254" layer="51"/>
<rectangle x1="-0.254" y1="-0.254" x2="0.254" y2="0.254" layer="51"/>
<text x="-1.27" y="1.397" size="0.6096" layer="25" font="vector" ratio="20">&gt;NAME</text>
<text x="-1.27" y="-2.032" size="0.6096" layer="27" font="vector" ratio="20">&gt;VALUE</text>
</package>
<package name="1X06" urn="urn:adsk.eagle:footprint:37589/1" library_version="1">
<description>&lt;h3&gt;Plated Through Hole - 6 Pin&lt;/h3&gt;
&lt;p&gt;Specifications:
&lt;ul&gt;&lt;li&gt;Pin count:6&lt;/li&gt;
&lt;li&gt;Pin pitch:0.1"&lt;/li&gt;
&lt;/ul&gt;&lt;/p&gt;
&lt;p&gt;Example device(s):
&lt;ul&gt;&lt;li&gt;CONN_06&lt;/li&gt;
&lt;/ul&gt;&lt;/p&gt;</description>
<wire x1="11.43" y1="0.635" x2="12.065" y2="1.27" width="0.2032" layer="21"/>
<wire x1="12.065" y1="1.27" x2="13.335" y2="1.27" width="0.2032" layer="21"/>
<wire x1="13.335" y1="1.27" x2="13.97" y2="0.635" width="0.2032" layer="21"/>
<wire x1="13.97" y1="-0.635" x2="13.335" y2="-1.27" width="0.2032" layer="21"/>
<wire x1="13.335" y1="-1.27" x2="12.065" y2="-1.27" width="0.2032" layer="21"/>
<wire x1="12.065" y1="-1.27" x2="11.43" y2="-0.635" width="0.2032" layer="21"/>
<wire x1="6.985" y1="1.27" x2="8.255" y2="1.27" width="0.2032" layer="21"/>
<wire x1="8.255" y1="1.27" x2="8.89" y2="0.635" width="0.2032" layer="21"/>
<wire x1="8.89" y1="-0.635" x2="8.255" y2="-1.27" width="0.2032" layer="21"/>
<wire x1="8.89" y1="0.635" x2="9.525" y2="1.27" width="0.2032" layer="21"/>
<wire x1="9.525" y1="1.27" x2="10.795" y2="1.27" width="0.2032" layer="21"/>
<wire x1="10.795" y1="1.27" x2="11.43" y2="0.635" width="0.2032" layer="21"/>
<wire x1="11.43" y1="-0.635" x2="10.795" y2="-1.27" width="0.2032" layer="21"/>
<wire x1="10.795" y1="-1.27" x2="9.525" y2="-1.27" width="0.2032" layer="21"/>
<wire x1="9.525" y1="-1.27" x2="8.89" y2="-0.635" width="0.2032" layer="21"/>
<wire x1="3.81" y1="0.635" x2="4.445" y2="1.27" width="0.2032" layer="21"/>
<wire x1="4.445" y1="1.27" x2="5.715" y2="1.27" width="0.2032" layer="21"/>
<wire x1="5.715" y1="1.27" x2="6.35" y2="0.635" width="0.2032" layer="21"/>
<wire x1="6.35" y1="-0.635" x2="5.715" y2="-1.27" width="0.2032" layer="21"/>
<wire x1="5.715" y1="-1.27" x2="4.445" y2="-1.27" width="0.2032" layer="21"/>
<wire x1="4.445" y1="-1.27" x2="3.81" y2="-0.635" width="0.2032" layer="21"/>
<wire x1="6.985" y1="1.27" x2="6.35" y2="0.635" width="0.2032" layer="21"/>
<wire x1="6.35" y1="-0.635" x2="6.985" y2="-1.27" width="0.2032" layer="21"/>
<wire x1="8.255" y1="-1.27" x2="6.985" y2="-1.27" width="0.2032" layer="21"/>
<wire x1="-0.635" y1="1.27" x2="0.635" y2="1.27" width="0.2032" layer="21"/>
<wire x1="0.635" y1="1.27" x2="1.27" y2="0.635" width="0.2032" layer="21"/>
<wire x1="1.27" y1="-0.635" x2="0.635" y2="-1.27" width="0.2032" layer="21"/>
<wire x1="1.27" y1="0.635" x2="1.905" y2="1.27" width="0.2032" layer="21"/>
<wire x1="1.905" y1="1.27" x2="3.175" y2="1.27" width="0.2032" layer="21"/>
<wire x1="3.175" y1="1.27" x2="3.81" y2="0.635" width="0.2032" layer="21"/>
<wire x1="3.81" y1="-0.635" x2="3.175" y2="-1.27" width="0.2032" layer="21"/>
<wire x1="3.175" y1="-1.27" x2="1.905" y2="-1.27" width="0.2032" layer="21"/>
<wire x1="1.905" y1="-1.27" x2="1.27" y2="-0.635" width="0.2032" layer="21"/>
<wire x1="-1.27" y1="0.635" x2="-1.27" y2="-0.635" width="0.2032" layer="21"/>
<wire x1="-0.635" y1="1.27" x2="-1.27" y2="0.635" width="0.2032" layer="21"/>
<wire x1="-1.27" y1="-0.635" x2="-0.635" y2="-1.27" width="0.2032" layer="21"/>
<wire x1="0.635" y1="-1.27" x2="-0.635" y2="-1.27" width="0.2032" layer="21"/>
<wire x1="13.97" y1="0.635" x2="13.97" y2="-0.635" width="0.2032" layer="21"/>
<pad name="1" x="0" y="0" drill="1.016" diameter="1.8796" rot="R90"/>
<pad name="2" x="2.54" y="0" drill="1.016" diameter="1.8796" rot="R90"/>
<pad name="3" x="5.08" y="0" drill="1.016" diameter="1.8796" rot="R90"/>
<pad name="4" x="7.62" y="0" drill="1.016" diameter="1.8796" rot="R90"/>
<pad name="5" x="10.16" y="0" drill="1.016" diameter="1.8796" rot="R90"/>
<pad name="6" x="12.7" y="0" drill="1.016" diameter="1.8796" rot="R90"/>
<rectangle x1="12.446" y1="-0.254" x2="12.954" y2="0.254" layer="51"/>
<rectangle x1="9.906" y1="-0.254" x2="10.414" y2="0.254" layer="51"/>
<rectangle x1="7.366" y1="-0.254" x2="7.874" y2="0.254" layer="51"/>
<rectangle x1="4.826" y1="-0.254" x2="5.334" y2="0.254" layer="51"/>
<rectangle x1="2.286" y1="-0.254" x2="2.794" y2="0.254" layer="51"/>
<rectangle x1="-0.254" y1="-0.254" x2="0.254" y2="0.254" layer="51"/>
<text x="-1.27" y="1.397" size="0.6096" layer="25" font="vector" ratio="20">&gt;NAME</text>
<text x="-1.27" y="-2.032" size="0.6096" layer="27" font="vector" ratio="20">&gt;VALUE</text>
</package>
</packages>
<packages3d>
<package3d name="1X03" urn="urn:adsk.eagle:package:38063/1" type="box" library_version="1">
<description>Plated Through Hole - 3 Pin
Specifications:
Pin count:3
Pin pitch:0.1"

Example device(s):
CONN_03
</description>
<packageinstances>
<packageinstance name="1X03"/>
</packageinstances>
</package3d>
<package3d name="1X06" urn="urn:adsk.eagle:package:38009/1" type="box" library_version="1">
<description>Plated Through Hole - 6 Pin
Specifications:
Pin count:6
Pin pitch:0.1"

Example device(s):
CONN_06
</description>
<packageinstances>
<packageinstance name="1X06"/>
</packageinstances>
</package3d>
</packages3d>
</library>
<library name="PCA9306D,118">
<description>Upverter Parts Library

Created by Upverter.com</description>
<packages>
<package name="NXP_PCA9306D,118_0">
<description>Dual bidirectional I2C-bus and SMBus voltage-level translator</description>
<wire x1="-1.95" y1="-2.45" x2="-1.95" y2="2.45" width="0.15" layer="51"/>
<wire x1="-1.95" y1="2.45" x2="1.95" y2="2.45" width="0.15" layer="51"/>
<wire x1="1.95" y1="2.45" x2="1.95" y2="-2.45" width="0.15" layer="51"/>
<wire x1="1.95" y1="-2.45" x2="-1.95" y2="-2.45" width="0.15" layer="51"/>
<wire x1="-1.5" y1="-2.45" x2="-1.5" y2="2.45" width="0.15" layer="21"/>
<wire x1="-1.5" y1="2.45" x2="1.5" y2="2.45" width="0.15" layer="21"/>
<wire x1="1.5" y1="2.45" x2="1.5" y2="-2.45" width="0.15" layer="21"/>
<wire x1="1.5" y1="-2.45" x2="-1.5" y2="-2.45" width="0.15" layer="21"/>
<wire x1="-3.5" y1="-2.75" x2="-3.5" y2="2.75" width="0.1" layer="39"/>
<wire x1="-3.5" y1="2.75" x2="3.5" y2="2.75" width="0.1" layer="39"/>
<wire x1="3.5" y1="2.75" x2="3.5" y2="-2.75" width="0.1" layer="39"/>
<wire x1="3.5" y1="-2.75" x2="-3.5" y2="-2.75" width="0.1" layer="39"/>
<text x="-3.25" y="3.125" size="1" layer="25">&gt;NAME</text>
<circle x="-3.925" y="1.905" radius="0.25" width="0" layer="21"/>
<circle x="-0.75" y="1.575" radius="0.5" width="0" layer="21"/>
<smd name="1" x="-2.65" y="1.905" dx="1.3" dy="0.6" layer="1"/>
<smd name="2" x="-2.65" y="0.635" dx="1.3" dy="0.6" layer="1"/>
<smd name="3" x="-2.65" y="-0.635" dx="1.3" dy="0.6" layer="1"/>
<smd name="4" x="-2.65" y="-1.905" dx="1.3" dy="0.6" layer="1"/>
<smd name="5" x="2.65" y="-1.905" dx="1.3" dy="0.6" layer="1"/>
<smd name="6" x="2.65" y="-0.635" dx="1.3" dy="0.6" layer="1"/>
<smd name="7" x="2.65" y="0.635" dx="1.3" dy="0.6" layer="1"/>
<smd name="8" x="2.65" y="1.905" dx="1.3" dy="0.6" layer="1"/>
</package>
</packages>
</library>
</libraries>
<attributes>
</attributes>
<variantdefs>
</variantdefs>
<classes>
<class number="0" name="default" width="0" drill="0">
</class>
<class number="1" name="Power" width="0.508" drill="0">
<clearance class="1" value="0.3556"/>
</class>
<class number="2" name="High Voltage" width="0" drill="0">
</class>
<class number="3" name="GND" width="1.016" drill="0">
<clearance class="3" value="0.3556"/>
</class>
<class number="4" name="Digital" width="0" drill="0">
</class>
</classes>
<designrules name="default *">
<description language="de">&lt;b&gt;EAGLE Design Rules&lt;/b&gt;
&lt;p&gt;
Die Standard-Design-Rules sind so gewählt, dass sie für 
die meisten Anwendungen passen. Sollte ihre Platine 
besondere Anforderungen haben, treffen Sie die erforderlichen
Einstellungen hier und speichern die Design Rules unter 
einem neuen Namen ab.</description>
<description language="en">&lt;b&gt;EAGLE Design Rules&lt;/b&gt;
&lt;p&gt;
The default Design Rules have been set to cover
a wide range of applications. Your particular design
may have different requirements, so please make the
necessary adjustments and save your customized
design rules under a new name.</description>
<param name="layerSetup" value="(1*16)"/>
<param name="mtCopper" value="0.035mm 0.035mm 0.035mm 0.035mm 0.035mm 0.035mm 0.035mm 0.035mm 0.035mm 0.035mm 0.035mm 0.035mm 0.035mm 0.035mm 0.035mm 0.035mm"/>
<param name="mtIsolate" value="1.5mm 0.15mm 0.2mm 0.15mm 0.2mm 0.15mm 0.2mm 0.15mm 0.2mm 0.15mm 0.2mm 0.15mm 0.2mm 0.15mm 0.2mm"/>
<param name="mdWireWire" value="20mil"/>
<param name="mdWirePad" value="10mil"/>
<param name="mdWireVia" value="10mil"/>
<param name="mdPadPad" value="10mil"/>
<param name="mdPadVia" value="10mil"/>
<param name="mdViaVia" value="10mil"/>
<param name="mdSmdPad" value="10mil"/>
<param name="mdSmdVia" value="10mil"/>
<param name="mdSmdSmd" value="10mil"/>
<param name="mdViaViaSameLayer" value="8mil"/>
<param name="mnLayersViaInSmd" value="2"/>
<param name="mdCopperDimension" value="20mil"/>
<param name="mdDrill" value="8mil"/>
<param name="mdSmdStop" value="0mil"/>
<param name="msWidth" value="10mil"/>
<param name="msDrill" value="24mil"/>
<param name="msMicroVia" value="9.99mm"/>
<param name="msBlindViaRatio" value="0.5"/>
<param name="rvPadTop" value="0.1"/>
<param name="rvPadInner" value="0.1"/>
<param name="rvPadBottom" value="0.1"/>
<param name="rvViaOuter" value="0.25"/>
<param name="rvViaInner" value="0.25"/>
<param name="rvMicroViaOuter" value="0.25"/>
<param name="rvMicroViaInner" value="0.25"/>
<param name="rlMinPadTop" value="8mil"/>
<param name="rlMaxPadTop" value="8mil"/>
<param name="rlMinPadInner" value="8mil"/>
<param name="rlMaxPadInner" value="8mil"/>
<param name="rlMinPadBottom" value="8mil"/>
<param name="rlMaxPadBottom" value="8mil"/>
<param name="rlMinViaOuter" value="8mil"/>
<param name="rlMaxViaOuter" value="20mil"/>
<param name="rlMinViaInner" value="8mil"/>
<param name="rlMaxViaInner" value="20mil"/>
<param name="rlMinMicroViaOuter" value="4mil"/>
<param name="rlMaxMicroViaOuter" value="20mil"/>
<param name="rlMinMicroViaInner" value="4mil"/>
<param name="rlMaxMicroViaInner" value="20mil"/>
<param name="psTop" value="-1"/>
<param name="psBottom" value="-1"/>
<param name="psFirst" value="0"/>
<param name="psElongationLong" value="60"/>
<param name="psElongationOffset" value="60"/>
<param name="mvStopFrame" value="1"/>
<param name="mvCreamFrame" value="0"/>
<param name="mlMinStopFrame" value="4mil"/>
<param name="mlMaxStopFrame" value="4mil"/>
<param name="mlMinCreamFrame" value="0mil"/>
<param name="mlMaxCreamFrame" value="0mil"/>
<param name="mlViaStopLimit" value="0mil"/>
<param name="srRoundness" value="0"/>
<param name="srMinRoundness" value="0mil"/>
<param name="srMaxRoundness" value="0mil"/>
<param name="slThermalIsolate" value="10mil"/>
<param name="slThermalsForVias" value="0"/>
<param name="dpMaxLengthDifference" value="10mm"/>
<param name="dpGapFactor" value="2.5"/>
<param name="checkAngle" value="0"/>
<param name="checkFont" value="1"/>
<param name="checkRestrict" value="1"/>
<param name="checkStop" value="0"/>
<param name="checkValues" value="0"/>
<param name="checkNames" value="1"/>
<param name="checkWireStubs" value="1"/>
<param name="checkPolygonWidth" value="0"/>
<param name="useDiameter" value="13"/>
<param name="maxErrors" value="50"/>
</designrules>
<autorouter>
<pass name="Default">
<param name="RoutingGrid" value="50mil"/>
<param name="AutoGrid" value="1"/>
<param name="Efforts" value="0"/>
<param name="TopRouterVariant" value="1"/>
<param name="tpViaShape" value="round"/>
<param name="PrefDir.1" value="|"/>
<param name="PrefDir.2" value="0"/>
<param name="PrefDir.3" value="0"/>
<param name="PrefDir.4" value="0"/>
<param name="PrefDir.5" value="0"/>
<param name="PrefDir.6" value="0"/>
<param name="PrefDir.7" value="0"/>
<param name="PrefDir.8" value="0"/>
<param name="PrefDir.9" value="0"/>
<param name="PrefDir.10" value="0"/>
<param name="PrefDir.11" value="0"/>
<param name="PrefDir.12" value="0"/>
<param name="PrefDir.13" value="0"/>
<param name="PrefDir.14" value="0"/>
<param name="PrefDir.15" value="0"/>
<param name="PrefDir.16" value="-"/>
<param name="cfVia" value="8"/>
<param name="cfNonPref" value="5"/>
<param name="cfChangeDir" value="2"/>
<param name="cfOrthStep" value="2"/>
<param name="cfDiagStep" value="3"/>
<param name="cfExtdStep" value="0"/>
<param name="cfBonusStep" value="1"/>
<param name="cfMalusStep" value="1"/>
<param name="cfPadImpact" value="4"/>
<param name="cfSmdImpact" value="4"/>
<param name="cfBusImpact" value="0"/>
<param name="cfHugging" value="3"/>
<param name="cfAvoid" value="4"/>
<param name="cfPolygon" value="10"/>
<param name="cfBase.1" value="0"/>
<param name="cfBase.2" value="1"/>
<param name="cfBase.3" value="1"/>
<param name="cfBase.4" value="1"/>
<param name="cfBase.5" value="1"/>
<param name="cfBase.6" value="1"/>
<param name="cfBase.7" value="1"/>
<param name="cfBase.8" value="1"/>
<param name="cfBase.9" value="1"/>
<param name="cfBase.10" value="1"/>
<param name="cfBase.11" value="1"/>
<param name="cfBase.12" value="1"/>
<param name="cfBase.13" value="1"/>
<param name="cfBase.14" value="1"/>
<param name="cfBase.15" value="1"/>
<param name="cfBase.16" value="0"/>
<param name="mnVias" value="20"/>
<param name="mnSegments" value="9999"/>
<param name="mnExtdSteps" value="9999"/>
<param name="mnRipupLevel" value="10"/>
<param name="mnRipupSteps" value="100"/>
<param name="mnRipupTotal" value="100"/>
</pass>
<pass name="Follow-me" refer="Default" active="yes">
</pass>
<pass name="Busses" refer="Default" active="yes">
<param name="cfNonPref" value="4"/>
<param name="cfBusImpact" value="4"/>
<param name="cfHugging" value="0"/>
<param name="mnVias" value="0"/>
</pass>
<pass name="Route" refer="Default" active="yes">
</pass>
<pass name="Optimize1" refer="Default" active="yes">
<param name="cfVia" value="99"/>
<param name="cfExtdStep" value="10"/>
<param name="cfHugging" value="1"/>
<param name="mnExtdSteps" value="1"/>
<param name="mnRipupLevel" value="0"/>
</pass>
<pass name="Optimize2" refer="Optimize1" active="yes">
<param name="cfNonPref" value="0"/>
<param name="cfChangeDir" value="6"/>
<param name="cfExtdStep" value="0"/>
<param name="cfBonusStep" value="2"/>
<param name="cfMalusStep" value="2"/>
<param name="cfPadImpact" value="2"/>
<param name="cfSmdImpact" value="2"/>
<param name="cfHugging" value="0"/>
</pass>
<pass name="Optimize3" refer="Optimize2" active="yes">
<param name="cfChangeDir" value="8"/>
<param name="cfPadImpact" value="0"/>
<param name="cfSmdImpact" value="0"/>
</pass>
<pass name="Optimize4" refer="Optimize3" active="yes">
<param name="cfChangeDir" value="25"/>
</pass>
</autorouter>
<elements>
<element name="C1" library="rcl" library_urn="urn:adsk.eagle:library:334" package="A/3216-18R" package3d_urn="urn:adsk.eagle:package:23410/2" value="10µF" x="14.57325" y="43.341925" smashed="yes" rot="R90">
<attribute name="NAME" x="13.57325" y="42.661925" size="1.27" layer="25" rot="R90"/>
<attribute name="POPULARITY" value="1" x="14.57325" y="48.739425" size="1.778" layer="27" rot="R90" display="off"/>
<attribute name="SPICEPREFIX" value="C" x="14.57325" y="43.341925" size="1.778" layer="27" rot="R90" display="off"/>
<attribute name="VALUE" x="13.72325" y="41.391925" size="1.27" layer="27" rot="R90"/>
</element>
<element name="R3" library="rcl" package="R0805" value="4.7k" x="50.619025" y="27.90825" smashed="yes" rot="R90">
<attribute name="NAME" x="53.159025" y="27.27325" size="1.27" layer="25" rot="R90"/>
<attribute name="VALUE" x="53.159025" y="27.90825" size="1.27" layer="27" rot="R90"/>
</element>
<element name="U3" library="MSP430FR2433VQFN" package="RGE0024G" value="Value" x="42.681525" y="28.22575" smashed="yes">
<attribute name="ALTERNATE_PARTNUMBER" value="MSP430FR2433IRGET" x="42.681525" y="28.22575" size="1.778" layer="27" display="off"/>
<attribute name="APPLICATION_BUILDNUMBER" value="*" x="42.681525" y="28.22575" size="1.778" layer="27" display="off"/>
<attribute name="COMPTYPE" value="IC" x="42.681525" y="28.22575" size="1.778" layer="27" display="off"/>
<attribute name="MANUFACTURER" value="Texas Instruments" x="42.681525" y="28.22575" size="1.778" layer="27" display="off"/>
<attribute name="MOUNTTYPE" value="SMT" x="42.681525" y="28.22575" size="1.778" layer="27" display="off"/>
<attribute name="NAME" x="41.627425" y="23.46325" size="1.27" layer="25" ratio="6" rot="SR0"/>
<attribute name="PACKAGEREFERENCE" value="RGE0024G" x="42.681525" y="28.22575" size="1.778" layer="27" display="off"/>
<attribute name="PARTNUMBER" value="MSP430FR2433IRGER" x="42.681525" y="28.22575" size="1.778" layer="27" display="off"/>
<attribute name="PIN_COUNT" value="25" x="42.681525" y="28.22575" size="1.778" layer="27" display="off"/>
<attribute name="REFDES" value="RefDes" x="42.681525" y="28.22575" size="1.778" layer="27" display="off"/>
<attribute name="TYPE" value="TYPE" x="42.681525" y="28.22575" size="1.778" layer="27" display="off"/>
</element>
<element name="C4" library="rcl" package="C0805K" value="100nF" x="44.11345" y="32.98825" smashed="yes" rot="R90">
<attribute name="NAME" x="42.60345" y="31.98825" size="1.016" layer="25" rot="R90"/>
<attribute name="VALUE" x="46.01345" y="31.98825" size="1.016" layer="27" rot="R90"/>
</element>
<element name="R8" library="rcl" package="R0805" value="10k" x="48.313975" y="41.26865" smashed="yes">
<attribute name="NAME" x="47.678975" y="42.53865" size="1.27" layer="25"/>
<attribute name="VALUE" x="47.678975" y="38.72865" size="1.27" layer="27"/>
</element>
<element name="C9" library="rcl" package="C1206" value="1nF" x="46.60265" y="37.43325" smashed="yes" rot="R270">
<attribute name="NAME" x="47.87265" y="39.97325" size="1.27" layer="25" rot="R270"/>
<attribute name="VALUE" x="44.06265" y="38.70325" size="1.27" layer="27" rot="R270"/>
</element>
<element name="R1" library="rcl" package="R0805" value="27R" x="12.836525" y="34.29" smashed="yes" rot="R180">
<attribute name="NAME" x="14.741525" y="33.02" size="1.27" layer="25" rot="R180"/>
<attribute name="VALUE" x="13.471525" y="36.83" size="1.27" layer="27" rot="R180"/>
</element>
<element name="C2" library="rcl" package="C0805" value="100nF" x="20.955" y="31.4325" smashed="yes">
<attribute name="NAME" x="19.685" y="28.8925" size="1.27" layer="25"/>
<attribute name="VALUE" x="19.685" y="28.8925" size="1.27" layer="27"/>
</element>
<element name="U4" library="SCD41" package="SCD41-D-R1_SEN" value="SCD41-D-R1" x="74.6125" y="33.02" smashed="yes">
<attribute name="COPYRIGHT" value="Copyright (C) 2021 Ultra Librarian. All rights reserved." x="74.6125" y="33.02" size="1.778" layer="27" display="off"/>
<attribute name="MANUFACTURER_PART_NUMBER" value="SCD41-D-R1" x="74.6125" y="33.02" size="1.778" layer="27" display="off"/>
<attribute name="MFR_NAME" value="Sensirion" x="74.6125" y="33.02" size="1.778" layer="27" display="off"/>
<attribute name="NAME" x="71.3359" y="32.385" size="1.27" layer="25" ratio="6" rot="SR0"/>
<attribute name="VALUE" x="72.8853" y="32.385" size="1.27" layer="27" ratio="6" rot="SR0"/>
</element>
<element name="R2" library="rcl" package="R0805" value="27R" x="12.836525" y="36.83" smashed="yes">
<attribute name="NAME" x="12.201525" y="38.1" size="1.27" layer="25"/>
<attribute name="VALUE" x="12.201525" y="34.29" size="1.27" layer="27"/>
</element>
<element name="L1" library="Würth-Ferrite beads" package="WE-CBF_0805(W=4.0)" package3d_urn="urn:adsk.eagle:package:7784396/6" value="600Ohm@100 MHz" x="11.0744" y="46.0375" smashed="yes">
<attribute name="DATASHEET-URL" value="https://www.we-online.com/catalog/datasheet/742792040.pdf" x="11.0744" y="46.0375" size="1.778" layer="27" display="off"/>
<attribute name="IR2" value="2000mA" x="11.0744" y="46.0375" size="1.778" layer="27" display="off"/>
<attribute name="MOUNT" value="SMT" x="11.0744" y="46.0375" size="1.778" layer="27" display="off"/>
<attribute name="NAME" x="11.1044" y="47.2575" size="0.8128" layer="25" align="bottom-center"/>
<attribute name="PART-NUMBER" value=" 742792040 " x="11.0744" y="46.0375" size="1.778" layer="27" display="off"/>
<attribute name="RDC-MAX" value="0.15Ohm" x="11.0744" y="46.0375" size="1.778" layer="27" display="off"/>
<attribute name="TYPE" value="High Current" x="11.0744" y="46.0375" size="1.778" layer="27" display="off"/>
<attribute name="VALUE" x="8.9544" y="43.9675" size="0.8128" layer="27"/>
<attribute name="Z-MAX" value="700Ohm@150 MHz" x="11.0744" y="46.0375" size="1.778" layer="27" display="off"/>
</element>
<element name="C3" library="rcl" package="C0805" value="100nF" x="20.32" y="41.91" smashed="yes" rot="R180">
<attribute name="NAME" x="21.59" y="44.45" size="1.27" layer="25" rot="R180"/>
<attribute name="VALUE" x="22.2123" y="45.539025" size="1.27" layer="27" rot="R180"/>
</element>
<element name="U1" library="OurParts" package="FTDI_FT230XQ-R_3" value="FT230XQFTDI_FT230XQ-R_0_3" x="20.32" y="36.195" smashed="yes" rot="R270">
<attribute name="AMBIENT_TEMPERATURE_RANGE_HIGH" value="+85°C" x="20.32" y="36.195" size="1.778" layer="27" rot="R270" display="off"/>
<attribute name="AMBIENT_TEMPERATURE_RANGE_LOW" value="-40°C" x="20.32" y="36.195" size="1.778" layer="27" rot="R270" display="off"/>
<attribute name="AUTOMOTIVE" value="No" x="20.32" y="36.195" size="1.778" layer="27" rot="R270" display="off"/>
<attribute name="CENTROID_NOT_SPECIFIED" value="No" x="20.32" y="36.195" size="1.778" layer="27" rot="R270" display="off"/>
<attribute name="DATASHEET" value="https://www.ftdichip.com/Support/Documents/DataSheets/ICs/DS_FT230X.pdf" x="20.32" y="36.195" size="1.778" layer="27" rot="R270" display="off"/>
<attribute name="DEVICE_CLASS_L1" value="Integrated Circuits (ICs)" x="20.32" y="36.195" size="1.778" layer="27" rot="R270" display="off"/>
<attribute name="DEVICE_CLASS_L2" value="Interface ICs" x="20.32" y="36.195" size="1.778" layer="27" rot="R270" display="off"/>
<attribute name="DEVICE_CLASS_L3" value="Controllers" x="20.32" y="36.195" size="1.778" layer="27" rot="R270" display="off"/>
<attribute name="DIGIKEY_DESCRIPTION" value="IC USB SERIAL BASIC UART 16QFN" x="20.32" y="36.195" size="1.778" layer="27" rot="R270" display="off"/>
<attribute name="DIGIKEY_PART_NUMBER" value="768-1130-1-ND" x="20.32" y="36.195" size="1.778" layer="27" rot="R270" display="off"/>
<attribute name="FOOTPRINT_PARAMETERS_1" value="{&quot;fp_type&quot;:&quot;QFN&quot;,&quot;params&quot;:{&quot;N1&quot;:{&quot;nom&quot;:4,&quot;long name&quot;:&quot;Leads on long side&quot;,&quot;min&quot;:null,&quot;max&quot;:null,&quot;short name&quot;:&quot;N1&quot;,&quot;type&quot;:&quot;count&quot;},&quot;N2&quot;:{&quot;nom&quot;:4,&quot;long name&quot;:&quot;Leads on wide side&quot;,&quot;min&quot;:null,&quot;max&quot;:null,&quot;short name&quot;:&quot;N2&quot;,&quot;type&quot;:&quot;count&quot;},&quot;A&quot;:{&quot;nom&quot;:750000,&quot;long name&quot;:&quot;Height&quot;,&quot;min&quot;:700000,&quot;max&quot;:800000,&quot;short name&quot;:&quot;A&quot;,&quot;type&quot;:&quot;measurement&quot;},&quot;A1&quot;:{&quot;nom&quot;:20000,&quot;long name&quot;:&quot;Package clearance&quot;,&quot;min&quot;:0,&quot;max&quot;:50000,&quot;short name&quot;:&quot;A1&quot;,&quot;type&quot;:&quot;measurement&quot;},&quot;A2&quot;:{&quot;nom&quot;:730000,&quot;long name&quot;:&quot;Package height&quot;,&quot;min&quot;:650000,&quot;max&quot;:800000,&quot;short name&quot;:&quot;A2&quot;,&quot;type&quot;:&quot;measurement&quot;},&quot;D&quot;:{&quot;nom&quot;:4000000,&quot;long name&quot;:&quot;Package length&quot;,&quot;min&quot;:false,&quot;max&quot;:false,&quot;short name&quot;:&quot;D&quot;,&quot;type&quot;:&quot;measurement&quot;},&quot;E&quot;:{&quot;nom&quot;:4000000,&quot;long name&quot;:&quot;Package width&quot;,&quot;min&quot;:false,&quot;max&quot;:false,&quot;short name&quot;:&quot;E&quot;,&quot;type&quot;:&quot;measurement&quot;},&quot;B&quot;:{&quot;nom&quot;:300000,&quot;long name&quot;:&quot;Lead width&quot;,&quot;min&quot;:250000,&quot;max&quot;:350000,&quot;short name&quot;:&quot;B&quot;,&quot;type&quot;:&quot;measurement&quot;},&quot;C&quot;:{&quot;nom&quot;:200000,&quot;long name&quot;:&quot;Lead thickness&quot;,&quot;min&quot;:null,&quot;max&quot;:null,&quot;short name&quot;:&quot;C&quot;,&quot;type&quot;:&quot;measurement&quot;},&quot;L&quot;:{&quot;nom&quot;:400000,&quot;long name&quot;:&quot;Lead foot length&quot;,&quot;min&quot;:350000,&quot;max&quot;:450000,&quot;short name&quot;:&quot;L&quot;,&quot;type&quot;:&quot;measurement&quot;},&quot;e&quot;:{&quot;nom&quot;:650000,&quot;long name&quot;:&quot;Lead pitch&quot;,&quot;min&quot;:null,&quot;max&quot;:null,&quot;short name&quot;:&quot;e&quot;,&quot;type&quot;:&quot;measurement&quot;},&quot;HT&quot;:{&quot;default&quot;:&quot;Yes&quot;,&quot;long name&quot;:&quot;Thermal pad&quot;,&quot;type&quot;:&quot;multichoiceparent&quot;,&quot;short name&quot;:&quot;HT&quot;,&quot;children&quot;:[&quot;D2&quot;,&quot;E2&quot;,&quot;PC&quot;]},&quot;offset x&quot;:{&quot;nom&quot;:0,&quot;long name&quot;:&quot;X Center offset&quot;,&quot;min&quot;:null,&quot;max&quot;:null,&quot;short name&quot;:&quot;offset x&quot;,&quot;type&quot;:&quot;measurement&quot;},&quot;offset y&quot;:{&quot;nom&quot;:0,&quot;long name&quot;:&quot;Y Center offset&quot;,&quot;min&quot;:null,&quot;max&quot;:null,&quot;short name&quot;:&quot;offset y&quot;,&quot;type&quot;:&quot;measurement&quot;},&quot;LS&quot;:{&quot;default&quot;:&quot;Rounded rectangle&quot;,&quot;long name&quot;:&quot;Land shape&quot;,&quot;type&quot;:&quot;multichoice&quot;,&quot;short name&quot;:&quot;LS&quot;},&quot;LS1&quot;:{&quot;default&quot;:&quot;Rectangle&quot;,&quot;long name&quot;:&quot;Land shape (Pin 1)&quot;,&quot;type&quot;:&quot;multichoice&quot;,&quot;short name&quot;:&quot;LS1&quot;},&quot;solder toe&quot;:{&quot;nom&quot;:400000,&quot;long name&quot;:&quot;Solder fillet (toe)&quot;,&quot;min&quot;:null,&quot;max&quot;:null,&quot;short name&quot;:&quot;solder toe&quot;,&quot;type&quot;:&quot;fixedmeasurement&quot;},&quot;solder heel&quot;:{&quot;nom&quot;:0,&quot;long name&quot;:&quot;Solder fillet (heel)&quot;,&quot;min&quot;:null,&quot;max&quot;:null,&quot;short name&quot;:&quot;solder heel&quot;,&quot;type&quot;:&quot;fixedmeasurement&quot;},&quot;solder side&quot;:{&quot;nom&quot;:-40000,&quot;long name&quot;:&quot;Solder fillet (side)&quot;,&quot;min&quot;:null,&quot;max&quot;:null,&quot;short name&quot;:&quot;solder side&quot;,&quot;type&quot;:&quot;fixedmeasurement&quot;},&quot;courtyard&quot;:{&quot;nom&quot;:500000,&quot;long name&quot;:&quot;Courtyard&quot;,&quot;min&quot;:null,&quot;max&quot;:null,&quot;short name&quot;:&quot;courtyard&quot;,&quot;type&quot;:&quot;fixedmeasurement&quot;},&quot;SF&quot;:{&quot;default&quot;:&quot;A&quot;,&quot;long name&quot;:&quot;Packing level&quot;,&quot;type&quot;:&quot;multichoiceparent&quot;,&quot;short name&quot;:&quot;SF&quot;,&quot;help&quot;:&quot;http://support.upverter.com/customer/portal/articles/978783-what-is-a-footprint-packing-level&quot;,&quot;children&quot;:[&quot;solder toe&quot;,&quot;solder heel&quot;,&quot;solder side&quot;,&quot;courtyard&quot;]},&quot;D2&quot;:{&quot;nom&quot;:2100000,&quot;long name&quot;:&quot;Thermal pad length&quot;,&quot;min&quot;:2000000,&quot;max&quot;:2150000,&quot;short name&quot;:&quot;D2&quot;,&quot;type&quot;:&quot;measurement&quot;},&quot;E2&quot;:{&quot;nom&quot;:2100000,&quot;long name&quot;:&quot;Thermal pad width&quot;,&quot;min&quot;:2000000,&quot;max&quot;:2150000,&quot;short name&quot;:&quot;E2&quot;,&quot;type&quot;:&quot;measurement&quot;},&quot;PC&quot;:{&quot;long name&quot;:&quot;Paste coverage (%)&quot;,&quot;type&quot;:&quot;percentage&quot;,&quot;short name&quot;:&quot;PC&quot;,&quot;value&quot;:40}}}" x="20.32" y="36.195" size="1.778" layer="27" rot="R270" display="off"/>
<attribute name="FOOTPRINT_PARAMETERS_2" value="{&quot;fp_type&quot;:&quot;QFN&quot;,&quot;params&quot;:{&quot;N1&quot;:{&quot;nom&quot;:4,&quot;long name&quot;:&quot;Leads on long side&quot;,&quot;min&quot;:null,&quot;max&quot;:null,&quot;short name&quot;:&quot;N1&quot;,&quot;type&quot;:&quot;count&quot;},&quot;N2&quot;:{&quot;nom&quot;:4,&quot;long name&quot;:&quot;Leads on wide side&quot;,&quot;min&quot;:null,&quot;max&quot;:null,&quot;short name&quot;:&quot;N2&quot;,&quot;type&quot;:&quot;count&quot;},&quot;A&quot;:{&quot;nom&quot;:750000,&quot;long name&quot;:&quot;Height&quot;,&quot;min&quot;:700000,&quot;max&quot;:800000,&quot;short name&quot;:&quot;A&quot;,&quot;type&quot;:&quot;measurement&quot;},&quot;A1&quot;:{&quot;nom&quot;:20000,&quot;long name&quot;:&quot;Package clearance&quot;,&quot;min&quot;:0,&quot;max&quot;:50000,&quot;short name&quot;:&quot;A1&quot;,&quot;type&quot;:&quot;measurement&quot;},&quot;A2&quot;:{&quot;nom&quot;:730000,&quot;long name&quot;:&quot;Package height&quot;,&quot;min&quot;:650000,&quot;max&quot;:800000,&quot;short name&quot;:&quot;A2&quot;,&quot;type&quot;:&quot;measurement&quot;},&quot;D&quot;:{&quot;nom&quot;:4000000,&quot;long name&quot;:&quot;Package length&quot;,&quot;min&quot;:false,&quot;max&quot;:false,&quot;short name&quot;:&quot;D&quot;,&quot;type&quot;:&quot;measurement&quot;},&quot;E&quot;:{&quot;nom&quot;:4000000,&quot;long name&quot;:&quot;Package width&quot;,&quot;min&quot;:false,&quot;max&quot;:false,&quot;short name&quot;:&quot;E&quot;,&quot;type&quot;:&quot;measurement&quot;},&quot;B&quot;:{&quot;nom&quot;:300000,&quot;long name&quot;:&quot;Lead width&quot;,&quot;min&quot;:250000,&quot;max&quot;:350000,&quot;short name&quot;:&quot;B&quot;,&quot;type&quot;:&quot;measurement&quot;},&quot;C&quot;:{&quot;nom&quot;:200000,&quot;long name&quot;:&quot;Lead thickness&quot;,&quot;min&quot;:null,&quot;max&quot;:null,&quot;short name&quot;:&quot;C&quot;,&quot;type&quot;:&quot;measurement&quot;},&quot;L&quot;:{&quot;nom&quot;:400000,&quot;long name&quot;:&quot;Lead foot length&quot;,&quot;min&quot;:350000,&quot;max&quot;:450000,&quot;short name&quot;:&quot;L&quot;,&quot;type&quot;:&quot;measurement&quot;},&quot;e&quot;:{&quot;nom&quot;:650000,&quot;long name&quot;:&quot;Lead pitch&quot;,&quot;min&quot;:null,&quot;max&quot;:null,&quot;short name&quot;:&quot;e&quot;,&quot;type&quot;:&quot;measurement&quot;},&quot;D2&quot;:{&quot;nom&quot;:2100000,&quot;long name&quot;:&quot;Thermal pad length&quot;,&quot;min&quot;:2000000,&quot;max&quot;:2150000,&quot;short name&quot;:&quot;D2&quot;,&quot;type&quot;:&quot;measurement&quot;},&quot;E2&quot;:{&quot;nom&quot;:2100000,&quot;long name&quot;:&quot;Thermal pad width&quot;,&quot;min&quot;:2000000,&quot;max&quot;:2150000,&quot;short name&quot;:&quot;E2&quot;,&quot;type&quot;:&quot;measurement&quot;},&quot;PC&quot;:{&quot;long name&quot;:&quot;Paste coverage (%)&quot;,&quot;type&quot;:&quot;percentage&quot;,&quot;short name&quot;:&quot;PC&quot;,&quot;value&quot;:40},&quot;HT&quot;:{&quot;default&quot;:&quot;Yes&quot;,&quot;long name&quot;:&quot;Thermal pad&quot;,&quot;type&quot;:&quot;multichoiceparent&quot;,&quot;short name&quot;:&quot;HT&quot;,&quot;children&quot;:[&quot;D2&quot;,&quot;E2&quot;,&quot;PC&quot;]},&quot;offset x&quot;:{&quot;nom&quot;:0,&quot;long name&quot;:&quot;X Center offset&quot;,&quot;min&quot;:null,&quot;max&quot;:null,&quot;short name&quot;:&quot;offset x&quot;,&quot;type&quot;:&quot;measurement&quot;},&quot;offset y&quot;:{&quot;nom&quot;:0,&quot;long name&quot;:&quot;Y Center offset&quot;,&quot;min&quot;:null,&quot;max&quot;:null,&quot;short name&quot;:&quot;offset y&quot;,&quot;type&quot;:&quot;measurement&quot;},&quot;LS&quot;:{&quot;default&quot;:&quot;Rounded rectangle&quot;,&quot;long name&quot;:&quot;Land shape&quot;,&quot;type&quot;:&quot;multichoice&quot;,&quot;short name&quot;:&quot;LS&quot;},&quot;LS1&quot;:{&quot;default&quot;:&quot;Rectangle&quot;,&quot;long name&quot;:&quot;Land shape (Pin 1)&quot;,&quot;type&quot;:&quot;multichoice&quot;,&quot;short name&quot;:&quot;LS1&quot;},&quot;solder toe&quot;:{&quot;nom&quot;:300000,&quot;long name&quot;:&quot;Solder fillet (toe)&quot;,&quot;min&quot;:null,&quot;max&quot;:null,&quot;short name&quot;:&quot;solder toe&quot;,&quot;type&quot;:&quot;fixedmeasurement&quot;},&quot;solder heel&quot;:{&quot;nom&quot;:0,&quot;long name&quot;:&quot;Solder fillet (heel)&quot;,&quot;min&quot;:null,&quot;max&quot;:null,&quot;short name&quot;:&quot;solder heel&quot;,&quot;type&quot;:&quot;fixedmeasurement&quot;},&quot;solder side&quot;:{&quot;nom&quot;:-40000,&quot;long name&quot;:&quot;Solder fillet (side)&quot;,&quot;min&quot;:null,&quot;max&quot;:null,&quot;short name&quot;:&quot;solder side&quot;,&quot;type&quot;:&quot;fixedmeasurement&quot;},&quot;courtyard&quot;:{&quot;nom&quot;:250000,&quot;long name&quot;:&quot;Courtyard&quot;,&quot;min&quot;:null,&quot;max&quot;:null,&quot;short name&quot;:&quot;courtyard&quot;,&quot;type&quot;:&quot;fixedmeasurement&quot;},&quot;SF&quot;:{&quot;default&quot;:&quot;B&quot;,&quot;long name&quot;:&quot;Packing level&quot;,&quot;type&quot;:&quot;multichoiceparent&quot;,&quot;short name&quot;:&quot;SF&quot;,&quot;help&quot;:&quot;http://support.upverter.com/customer/portal/articles/978783-what-is-a-footprint-packing-level&quot;,&quot;children&quot;:[&quot;solder toe&quot;,&quot;solder heel&quot;,&quot;solder side&quot;,&quot;courtyard&quot;]}}}" x="20.32" y="36.195" size="1.778" layer="27" rot="R270" display="off"/>
<attribute name="FOOTPRINT_PARAMETERS_3" value="{&quot;fp_type&quot;:&quot;QFN&quot;,&quot;params&quot;:{&quot;N1&quot;:{&quot;nom&quot;:4,&quot;long name&quot;:&quot;Leads on long side&quot;,&quot;min&quot;:null,&quot;max&quot;:null,&quot;short name&quot;:&quot;N1&quot;,&quot;type&quot;:&quot;count&quot;},&quot;N2&quot;:{&quot;nom&quot;:4,&quot;long name&quot;:&quot;Leads on wide side&quot;,&quot;min&quot;:null,&quot;max&quot;:null,&quot;short name&quot;:&quot;N2&quot;,&quot;type&quot;:&quot;count&quot;},&quot;A&quot;:{&quot;nom&quot;:750000,&quot;long name&quot;:&quot;Height&quot;,&quot;min&quot;:700000,&quot;max&quot;:800000,&quot;short name&quot;:&quot;A&quot;,&quot;type&quot;:&quot;measurement&quot;},&quot;A1&quot;:{&quot;nom&quot;:20000,&quot;long name&quot;:&quot;Package clearance&quot;,&quot;min&quot;:0,&quot;max&quot;:50000,&quot;short name&quot;:&quot;A1&quot;,&quot;type&quot;:&quot;measurement&quot;},&quot;A2&quot;:{&quot;nom&quot;:730000,&quot;long name&quot;:&quot;Package height&quot;,&quot;min&quot;:650000,&quot;max&quot;:800000,&quot;short name&quot;:&quot;A2&quot;,&quot;type&quot;:&quot;measurement&quot;},&quot;D&quot;:{&quot;nom&quot;:4000000,&quot;long name&quot;:&quot;Package length&quot;,&quot;min&quot;:false,&quot;max&quot;:false,&quot;short name&quot;:&quot;D&quot;,&quot;type&quot;:&quot;measurement&quot;},&quot;E&quot;:{&quot;nom&quot;:4000000,&quot;long name&quot;:&quot;Package width&quot;,&quot;min&quot;:false,&quot;max&quot;:false,&quot;short name&quot;:&quot;E&quot;,&quot;type&quot;:&quot;measurement&quot;},&quot;B&quot;:{&quot;nom&quot;:300000,&quot;long name&quot;:&quot;Lead width&quot;,&quot;min&quot;:250000,&quot;max&quot;:350000,&quot;short name&quot;:&quot;B&quot;,&quot;type&quot;:&quot;measurement&quot;},&quot;C&quot;:{&quot;nom&quot;:200000,&quot;long name&quot;:&quot;Lead thickness&quot;,&quot;min&quot;:null,&quot;max&quot;:null,&quot;short name&quot;:&quot;C&quot;,&quot;type&quot;:&quot;measurement&quot;},&quot;L&quot;:{&quot;nom&quot;:400000,&quot;long name&quot;:&quot;Lead foot length&quot;,&quot;min&quot;:350000,&quot;max&quot;:450000,&quot;short name&quot;:&quot;L&quot;,&quot;type&quot;:&quot;measurement&quot;},&quot;e&quot;:{&quot;nom&quot;:650000,&quot;long name&quot;:&quot;Lead pitch&quot;,&quot;min&quot;:null,&quot;max&quot;:null,&quot;short name&quot;:&quot;e&quot;,&quot;type&quot;:&quot;measurement&quot;},&quot;D2&quot;:{&quot;nom&quot;:2100000,&quot;long name&quot;:&quot;Thermal pad length&quot;,&quot;min&quot;:2000000,&quot;max&quot;:2150000,&quot;short name&quot;:&quot;D2&quot;,&quot;type&quot;:&quot;measurement&quot;},&quot;E2&quot;:{&quot;nom&quot;:2100000,&quot;long name&quot;:&quot;Thermal pad width&quot;,&quot;min&quot;:2000000,&quot;max&quot;:2150000,&quot;short name&quot;:&quot;E2&quot;,&quot;type&quot;:&quot;measurement&quot;},&quot;PC&quot;:{&quot;long name&quot;:&quot;Paste coverage (%)&quot;,&quot;type&quot;:&quot;percentage&quot;,&quot;short name&quot;:&quot;PC&quot;,&quot;value&quot;:40},&quot;HT&quot;:{&quot;default&quot;:&quot;Yes&quot;,&quot;long name&quot;:&quot;Thermal pad&quot;,&quot;type&quot;:&quot;multichoiceparent&quot;,&quot;short name&quot;:&quot;HT&quot;,&quot;children&quot;:[&quot;D2&quot;,&quot;E2&quot;,&quot;PC&quot;]},&quot;offset x&quot;:{&quot;nom&quot;:0,&quot;long name&quot;:&quot;X Center offset&quot;,&quot;min&quot;:null,&quot;max&quot;:null,&quot;short name&quot;:&quot;offset x&quot;,&quot;type&quot;:&quot;measurement&quot;},&quot;offset y&quot;:{&quot;nom&quot;:0,&quot;long name&quot;:&quot;Y Center offset&quot;,&quot;min&quot;:null,&quot;max&quot;:null,&quot;short name&quot;:&quot;offset y&quot;,&quot;type&quot;:&quot;measurement&quot;},&quot;LS&quot;:{&quot;default&quot;:&quot;Rounded rectangle&quot;,&quot;long name&quot;:&quot;Land shape&quot;,&quot;type&quot;:&quot;multichoice&quot;,&quot;short name&quot;:&quot;LS&quot;},&quot;LS1&quot;:{&quot;default&quot;:&quot;Rectangle&quot;,&quot;long name&quot;:&quot;Land shape (Pin 1)&quot;,&quot;type&quot;:&quot;multichoice&quot;,&quot;short name&quot;:&quot;LS1&quot;},&quot;solder toe&quot;:{&quot;nom&quot;:200000,&quot;long name&quot;:&quot;Solder fillet (toe)&quot;,&quot;min&quot;:null,&quot;max&quot;:null,&quot;short name&quot;:&quot;solder toe&quot;,&quot;type&quot;:&quot;fixedmeasurement&quot;},&quot;solder heel&quot;:{&quot;nom&quot;:0,&quot;long name&quot;:&quot;Solder fillet (heel)&quot;,&quot;min&quot;:null,&quot;max&quot;:null,&quot;short name&quot;:&quot;solder heel&quot;,&quot;type&quot;:&quot;fixedmeasurement&quot;},&quot;solder side&quot;:{&quot;nom&quot;:-40000,&quot;long name&quot;:&quot;Solder fillet (side)&quot;,&quot;min&quot;:null,&quot;max&quot;:null,&quot;short name&quot;:&quot;solder side&quot;,&quot;type&quot;:&quot;fixedmeasurement&quot;},&quot;courtyard&quot;:{&quot;nom&quot;:100000,&quot;long name&quot;:&quot;Courtyard&quot;,&quot;min&quot;:null,&quot;max&quot;:null,&quot;short name&quot;:&quot;courtyard&quot;,&quot;type&quot;:&quot;fixedmeasurement&quot;},&quot;SF&quot;:{&quot;default&quot;:&quot;C&quot;,&quot;long name&quot;:&quot;Packing level&quot;,&quot;type&quot;:&quot;multichoiceparent&quot;,&quot;short name&quot;:&quot;SF&quot;,&quot;help&quot;:&quot;http://support.upverter.com/customer/portal/articles/978783-what-is-a-footprint-packing-level&quot;,&quot;children&quot;:[&quot;solder toe&quot;,&quot;solder heel&quot;,&quot;solder side&quot;,&quot;courtyard&quot;]}}}" x="20.32" y="36.195" size="1.778" layer="27" rot="R270" display="off"/>
<attribute name="FOOTPRINT_URL" value="https://www.ftdichip.com/Support/Documents/TechnicalNotes/TN_166%20FTDI%20Example%20IC%20PCB%20Footprints.pdf" x="20.32" y="36.195" size="1.778" layer="27" rot="R270" display="off"/>
<attribute name="FOOTPRINT_VARIANT_NAME_0" value="Recommended_Land_Pattern" x="20.32" y="36.195" size="1.778" layer="27" rot="R270" display="off"/>
<attribute name="FOOTPRINT_VARIANT_NAME_1" value="IPC_A" x="20.32" y="36.195" size="1.778" layer="27" rot="R270" display="off"/>
<attribute name="FOOTPRINT_VARIANT_NAME_2" value="IPC_B" x="20.32" y="36.195" size="1.778" layer="27" rot="R270" display="off"/>
<attribute name="FOOTPRINT_VARIANT_NAME_3" value="IPC_C" x="20.32" y="36.195" size="1.778" layer="27" rot="R270" display="off"/>
<attribute name="FUNCTION" value="USB to UART" x="20.32" y="36.195" size="1.778" layer="27" rot="R270" display="off"/>
<attribute name="HEIGHT" value="0.8mm" x="20.32" y="36.195" size="1.778" layer="27" rot="R270" display="off"/>
<attribute name="INTERFACE" value="UART,USB" x="20.32" y="36.195" size="1.778" layer="27" rot="R270" display="off"/>
<attribute name="IPC_LAND_PATTERN_NAME" value="QFN65P400X400X75-16" x="20.32" y="36.195" size="1.778" layer="27" rot="R270" display="off"/>
<attribute name="LEAD_FREE" value="Yes" x="20.32" y="36.195" size="1.778" layer="27" rot="R270" display="off"/>
<attribute name="MAX_SUPPLY_VOLTAGE" value="5.5V" x="20.32" y="36.195" size="1.778" layer="27" rot="R270" display="off"/>
<attribute name="MF" value="FTDI" x="20.32" y="36.195" size="1.778" layer="27" rot="R270" display="off"/>
<attribute name="MFG_PACKAGE_IDENT" value="QFN-16" x="20.32" y="36.195" size="1.778" layer="27" rot="R270" display="off"/>
<attribute name="MFG_PACKAGE_IDENT_COMPONENT_ID" value="649972c4be644979" x="20.32" y="36.195" size="1.778" layer="27" rot="R270" display="off"/>
<attribute name="MFG_PACKAGE_IDENT_DATE" value="0" x="20.32" y="36.195" size="1.778" layer="27" rot="R270" display="off"/>
<attribute name="MFG_PACKAGE_IDENT_REV" value="0" x="20.32" y="36.195" size="1.778" layer="27" rot="R270" display="off"/>
<attribute name="MIN_SUPPLY_VOLTAGE" value="1.62V" x="20.32" y="36.195" size="1.778" layer="27" rot="R270" display="off"/>
<attribute name="MOUSER_PART_NUMBER" value="895-FT230XQ-R" x="20.32" y="36.195" size="1.778" layer="27" rot="R270" display="off"/>
<attribute name="MPN" value="FT230XQ-R" x="20.32" y="36.195" size="1.778" layer="27" rot="R270" display="off"/>
<attribute name="NAME" x="16.605" y="38.63" size="1" layer="25" rot="R270"/>
<attribute name="NOMINAL_SUPPLY_CURRENT" value="8mA" x="20.32" y="36.195" size="1.778" layer="27" rot="R270" display="off"/>
<attribute name="PACKAGE" value="QFN16" x="20.32" y="36.195" size="1.778" layer="27" rot="R270" display="off"/>
<attribute name="PREFIX" value="U" x="20.32" y="36.195" size="1.778" layer="27" rot="R270" display="off"/>
<attribute name="ROHS" value="Yes" x="20.32" y="36.195" size="1.778" layer="27" rot="R270" display="off"/>
<attribute name="STANDOFF_HEIGHT" value="0mm" x="20.32" y="36.195" size="1.778" layer="27" rot="R270" display="off"/>
<attribute name="TEMPERATURE_RANGE_HIGH" value="+85°C" x="20.32" y="36.195" size="1.778" layer="27" rot="R270" display="off"/>
<attribute name="TEMPERATURE_RANGE_LOW" value="-40°C" x="20.32" y="36.195" size="1.778" layer="27" rot="R270" display="off"/>
<attribute name="VERIFICATION_VERSION" value="0.0.0.3" x="20.32" y="36.195" size="1.778" layer="27" rot="R270" display="off"/>
</element>
<element name="J3" library="SparkFun-Connectors" library_urn="urn:adsk.eagle:library:513" package="1X03" package3d_urn="urn:adsk.eagle:package:38063/1" value="" x="40.776525" y="41.24325" smashed="yes" rot="R270">
<attribute name="NAME" x="42.173525" y="43.14825" size="0.6096" layer="25" font="vector" ratio="20" rot="R270"/>
<attribute name="VALUE" x="38.744525" y="42.51325" size="0.6096" layer="27" font="vector" ratio="20" rot="R270"/>
</element>
<element name="J4" library="SparkFun-Connectors" library_urn="urn:adsk.eagle:library:513" package="1X03" package3d_urn="urn:adsk.eagle:package:38063/1" value="" x="36.014025" y="41.24325" smashed="yes" rot="R270">
<attribute name="NAME" x="37.411025" y="43.14825" size="0.6096" layer="25" font="vector" ratio="20" rot="R270"/>
<attribute name="VALUE" x="33.982025" y="42.51325" size="0.6096" layer="27" font="vector" ratio="20" rot="R270"/>
</element>
<element name="S1" library="OurParts" package="B3U-1000P" value="B3U-1000P" x="44.034075" y="39.6494" smashed="yes" rot="R270">
<attribute name="ARROW_PART_NUMBER" value="B3U-1000P" x="44.034075" y="39.6494" size="1.778" layer="27" rot="R270" display="off"/>
<attribute name="ARROW_PRICE-STOCK" value="https://www.arrow.com/en/products/b3u1000p/omron" x="44.034075" y="39.6494" size="1.778" layer="27" rot="R270" display="off"/>
<attribute name="DESCRIPTION" value="OMRON ELECTRONIC COMPONENTS - B3U-1000P - SWITCH, SPST-NO, 0.05A, 12V, SMD" x="44.034075" y="39.6494" size="1.778" layer="27" rot="R270" display="off"/>
<attribute name="HEIGHT" value="mm" x="44.034075" y="39.6494" size="1.778" layer="27" rot="R270" display="off"/>
<attribute name="MANUFACTURER_NAME" value="Omron Electronics" x="44.034075" y="39.6494" size="1.778" layer="27" rot="R270" display="off"/>
<attribute name="MANUFACTURER_PART_NUMBER" value="B3U-1000P" x="44.034075" y="39.6494" size="1.778" layer="27" rot="R270" display="off"/>
<attribute name="MOUSER_PART_NUMBER" value="653-B3U-1000P" x="44.034075" y="39.6494" size="1.778" layer="27" rot="R270" display="off"/>
<attribute name="MOUSER_PRICE-STOCK" value="https://www.mouser.co.uk/ProductDetail/Omron-Electronics/B3U-1000P/?qs=AO7BQMcsEu4ip80xyf2FwA%3D%3D" x="44.034075" y="39.6494" size="1.778" layer="27" rot="R270" display="off"/>
<attribute name="NAME" x="44.145575" y="39.7929" size="1.27" layer="25" rot="R270" align="center"/>
<attribute name="VALUE" x="48.273075" y="39.7929" size="1.27" layer="27" rot="R270" align="center"/>
</element>
<element name="U2" library="PCA9306D,118" package="NXP_PCA9306D,118_0" value="NXP_PCA9306D,118NXP_PCA9306D,118_0_0" x="57.578625" y="34.25825" smashed="yes">
<attribute name="CENTROID_NOT_SPECIFIED" value="No" x="57.578625" y="34.25825" size="1.778" layer="27" display="off"/>
<attribute name="DATASHEET" value="https://www.nxp.com/docs/en/data-sheet/PCA9306.pdf" x="57.578625" y="34.25825" size="1.778" layer="27" display="off"/>
<attribute name="DIGIKEY_DESCRIPTION" value="IC LEVEL TRANSLATOR 8-SOIC" x="57.578625" y="34.25825" size="1.778" layer="27" display="off"/>
<attribute name="DIGIKEY_PART_NUMBER" value="568-4215-1-ND" x="57.578625" y="34.25825" size="1.778" layer="27" display="off"/>
<attribute name="LEAD_FREE" value="yes" x="57.578625" y="34.25825" size="1.778" layer="27" display="off"/>
<attribute name="MF" value="NXP" x="57.578625" y="34.25825" size="1.778" layer="27" display="off"/>
<attribute name="MFG_PACKAGE_IDENT" value="SOT96-1" x="57.578625" y="34.25825" size="1.778" layer="27" display="off"/>
<attribute name="MOUSER_PART_NUMBER" value="771-PCA9306D-T" x="57.578625" y="34.25825" size="1.778" layer="27" display="off"/>
<attribute name="MPN" value="PCA9306D,118" x="57.578625" y="34.25825" size="1.778" layer="27" display="off"/>
<attribute name="NAME" x="54.328625" y="37.38325" size="1" layer="25"/>
<attribute name="PACKAGE" value="SOIC8" x="57.578625" y="34.25825" size="1.778" layer="27" display="off"/>
<attribute name="PREFIX" value="U" x="57.578625" y="34.25825" size="1.778" layer="27" display="off"/>
<attribute name="ROHS" value="yes" x="57.578625" y="34.25825" size="1.778" layer="27" display="off"/>
<attribute name="TEMPERATURE_RANGE_HIGH" value="+85°C" x="57.578625" y="34.25825" size="1.778" layer="27" display="off"/>
<attribute name="TEMPERATURE_RANGE_LOW" value="-40°C" x="57.578625" y="34.25825" size="1.778" layer="27" display="off"/>
</element>
<element name="R4" library="rcl" package="R0805" value="4.7k" x="48.396525" y="27.90825" smashed="yes" rot="R90">
<attribute name="NAME" x="47.126525" y="27.27325" size="1.27" layer="25" rot="R90"/>
</element>
<element name="R6" library="rcl" package="R0805" value="4.7k" x="64.906525" y="33.62325" smashed="yes">
<attribute name="NAME" x="64.271525" y="34.89325" size="1.27" layer="25"/>
<attribute name="VALUE" x="64.271525" y="31.08325" size="1.27" layer="27"/>
</element>
<element name="R7" library="rcl" package="R0805" value="4.7k" x="82.8675" y="30.48" smashed="yes" rot="R90">
<attribute name="NAME" x="85.4075" y="29.21" size="1.27" layer="25" rot="R90"/>
<attribute name="VALUE" x="85.4075" y="29.845" size="1.27" layer="27" rot="R90"/>
</element>
<element name="C6" library="rcl" package="C0805" value="100nF" x="58.556525" y="39.65575" smashed="yes" rot="R180">
<attribute name="NAME" x="59.826525" y="42.19575" size="1.27" layer="25" rot="R180"/>
<attribute name="VALUE" x="59.826525" y="42.19575" size="1.27" layer="27" rot="R180"/>
</element>
<element name="R5" library="rcl" package="R0805" value="200k" x="62.684025" y="40.60825" smashed="yes" rot="R90">
<attribute name="NAME" x="65.541525" y="39.65575" size="1.27" layer="25" rot="R90"/>
<attribute name="VALUE" x="65.224025" y="39.97325" size="1.27" layer="27" rot="R90"/>
</element>
<element name="J1" library="OurParts" package="GCT_USB3505-30-A_REVA4" value="USB3505-30-A_REVA4" x="7.439025" y="36.83" smashed="yes" rot="R270">
<attribute name="AVAILABILITY" value="In Stock" x="7.439025" y="36.83" size="1.778" layer="27" rot="R270" display="off"/>
<attribute name="DESCRIPTION" value=" USB - micro B USB 2.0 Receptacle Connector 5 Position Board Edge, Cutout; Surface Mount; Through Hole, Right Angle; waterproof and IP67 rated, 4.90mm profile, Horizontal (mated and unmated), top mount " x="7.439025" y="36.83" size="1.778" layer="27" rot="R270" display="off"/>
<attribute name="MF" value="Global Connector Technology" x="7.439025" y="36.83" size="1.778" layer="27" rot="R270" display="off"/>
<attribute name="MP" value="USB3505-30-A" x="7.439025" y="36.83" size="1.778" layer="27" rot="R270" display="off"/>
<attribute name="NAME" x="6.041525" y="37.8375" size="1.27" layer="25" rot="R270"/>
<attribute name="PACKAGE" value="None" x="7.439025" y="36.83" size="1.778" layer="27" rot="R270" display="off"/>
<attribute name="PRICE" value="None" x="7.439025" y="36.83" size="1.778" layer="27" rot="R270" display="off"/>
<attribute name="VALUE" x="9.939025" y="41.33" size="1.27" layer="27" rot="R270"/>
</element>
<element name="C7" library="rcl" library_urn="urn:adsk.eagle:library:334" package="A/3216-18R" package3d_urn="urn:adsk.eagle:package:23410/2" value="10µF" x="74.25055" y="44.288075" smashed="yes" rot="R180">
<attribute name="NAME" x="74.93055" y="47.098075" size="1.27" layer="25" rot="R180"/>
<attribute name="POPULARITY" value="1" x="74.25055" y="44.288075" size="1.778" layer="27" rot="R180" display="off"/>
<attribute name="SPICEPREFIX" value="C" x="74.25055" y="44.288075" size="1.778" layer="27" rot="R180" display="off"/>
<attribute name="VALUE" x="76.20055" y="46.613075" size="1.27" layer="27" rot="R180"/>
</element>
<element name="C8" library="rcl" package="C0805" value="100nF" x="74.2442" y="41.91" smashed="yes">
<attribute name="NAME" x="68.5292" y="41.275" size="1.27" layer="25"/>
<attribute name="VALUE" x="72.9742" y="39.37" size="1.27" layer="27"/>
</element>
<element name="J2" library="SparkFun-Connectors" library_urn="urn:adsk.eagle:library:513" package="1X06" package3d_urn="urn:adsk.eagle:package:38009/1" value="" x="28.076525" y="33.3375" smashed="yes" rot="R90">
<attribute name="NAME" x="26.044525" y="32.0675" size="0.6096" layer="25" font="vector" ratio="20" rot="R90"/>
<attribute name="PROD_ID" value="CONN-08437" x="28.076525" y="33.3375" size="1.778" layer="27" rot="R90" display="off"/>
<attribute name="VALUE" x="30.108525" y="32.0675" size="0.6096" layer="27" font="vector" ratio="20" rot="R90"/>
</element>
<element name="C5" library="rcl" package="C0805" value="100nF" x="49.666525" y="34.89325" smashed="yes" rot="R180">
<attribute name="NAME" x="50.936525" y="33.62325" size="1.27" layer="25" rot="R180"/>
<attribute name="VALUE" x="50.936525" y="37.43325" size="1.27" layer="27" rot="R180"/>
</element>
</elements>
<signals>
<signal name="V+" class="1">
<contactref element="L1" pad="2"/>
<contactref element="U1" pad="10"/>
<wire x1="20.005" y1="31.4325" x2="20.0025" y2="31.435" width="0.254" layer="1"/>
<via x="15.19555" y="31.43885" extent="1-16" drill="0.6096"/>
<wire x1="15.19555" y1="47.60595" x2="15.19555" y2="31.43885" width="1.016" layer="16"/>
<contactref element="U4" pad="7"/>
<contactref element="U4" pad="19"/>
<contactref element="R6" pad="2"/>
<contactref element="R7" pad="2"/>
<contactref element="R5" pad="2"/>
<contactref element="C7" pad="+"/>
<contactref element="C8" pad="1"/>
<contactref element="C1" pad="+"/>
<contactref element="C2" pad="1"/>
<wire x1="62.684025" y1="46.0375" x2="28.076525" y2="46.0375" width="1.016" layer="1"/>
<wire x1="28.076525" y1="46.0375" x2="15.24635" y2="46.0375" width="1.016" layer="1"/>
<wire x1="15.18285" y1="46.6598" x2="15.18285" y2="47.748825" width="0.508" layer="1"/>
<wire x1="15.18285" y1="47.748825" x2="15.18285" y2="47.61865" width="0.508" layer="16"/>
<wire x1="15.19555" y1="47.60595" x2="15.18285" y2="47.61865" width="0.508" layer="16"/>
<via x="15.18285" y="47.748825" extent="1-16" drill="0.6096" shape="octagon"/>
<wire x1="15.19555" y1="31.43885" x2="15.2019" y2="31.4325" width="0.508" layer="1"/>
<wire x1="19.67" y1="31.4325" x2="20.005" y2="31.4325" width="0.508" layer="1"/>
<wire x1="62.684025" y1="41.55825" x2="62.684025" y2="46.0375" width="0.8128" layer="1"/>
<contactref element="J2" pad="6"/>
<wire x1="20.005" y1="31.4325" x2="15.2019" y2="31.4325" width="1.016" layer="1"/>
<wire x1="65.856525" y1="33.62325" x2="66.018715625" y2="33.62325" width="0.508" layer="1"/>
<wire x1="82.8675" y1="31.43" x2="82.8675" y2="46.0375" width="1.016" layer="1"/>
<wire x1="72.87555" y1="46.0375" x2="82.8675" y2="46.0375" width="1.016" layer="1"/>
<wire x1="66.018715625" y1="25.873075" x2="66.018715625" y2="33.62325" width="0.8128" layer="1"/>
<wire x1="66.018715625" y1="25.873075" x2="73.3625" y2="25.873075" width="0.8128" layer="1"/>
<wire x1="73.3625" y1="25.873075" x2="73.3625" y2="29.02" width="0.8128" layer="1"/>
<wire x1="72.87555" y1="46.0375" x2="72.87555" y2="44.288075" width="1.016" layer="1"/>
<wire x1="73.2942" y1="41.91" x2="73.2942" y2="41.8333" width="0.508" layer="1"/>
<wire x1="73.2942" y1="41.91" x2="73.2942" y2="42.376725" width="0.508" layer="1"/>
<wire x1="73.2942" y1="42.376725" x2="73.1867" y2="42.484225" width="0.508" layer="1"/>
<wire x1="72.87555" y1="44.288075" x2="73.1867" y2="43.976925" width="0.508" layer="1"/>
<wire x1="73.1867" y1="43.976925" x2="73.1867" y2="42.484225" width="1.016" layer="1"/>
<wire x1="66.018715625" y1="33.62325" x2="66.018715625" y2="41.8333" width="0.8128" layer="1"/>
<wire x1="66.018715625" y1="41.8333" x2="73.2942" y2="41.8333" width="0.8128" layer="1"/>
<wire x1="62.684025" y1="46.0375" x2="72.87555" y2="46.0375" width="1.016" layer="1"/>
<wire x1="73.3625" y1="37.02" x2="73.34" y2="37.0425" width="0.508" layer="1"/>
<wire x1="73.34" y1="41.8642" x2="73.34" y2="37.0425" width="0.8128" layer="1"/>
<wire x1="73.34" y1="41.8642" x2="73.2942" y2="41.91" width="0.8128" layer="1"/>
<wire x1="12.3744" y1="46.0375" x2="14.481175" y2="46.0375" width="1.016" layer="1"/>
<wire x1="14.481175" y1="46.0375" x2="15.24635" y2="46.0375" width="1.016" layer="1"/>
<wire x1="15.24635" y1="46.0375" x2="15.18285" y2="46.101" width="0.508" layer="1"/>
<wire x1="15.18285" y1="46.101" x2="15.18285" y2="47.748825" width="1.016" layer="1"/>
<wire x1="14.57325" y1="44.716925" x2="14.57325" y2="45.945425" width="1.016" layer="1"/>
<wire x1="14.57325" y1="45.945425" x2="14.481175" y2="46.0375" width="1.016" layer="1"/>
<wire x1="19.995" y1="31.4425" x2="20.005" y2="31.4325" width="0.508" layer="1"/>
<wire x1="19.995" y1="34.306" x2="19.995" y2="33.5228" width="0.3048" layer="1"/>
<wire x1="19.995" y1="33.5228" x2="19.995" y2="31.34475" width="0.3048" layer="1"/>
<wire x1="19.995" y1="31.34475" x2="19.9136" y2="31.42615" width="0.508" layer="1"/>
<wire x1="19.995" y1="33.5228" x2="19.995" y2="31.4425" width="0.508" layer="1"/>
</signal>
<signal name="GND" class="3">
<contactref element="C4" pad="2"/>
<contactref element="U3" pad="18"/>
<contactref element="C9" pad="2"/>
<contactref element="U3" pad="23"/>
<contactref element="U3" pad="25"/>
<contactref element="C3" pad="2"/>
<contactref element="U1" pad="3"/>
<contactref element="U1" pad="13"/>
<contactref element="U1" pad="17"/>
<contactref element="U4" pad="21"/>
<wire x1="22.209" y1="35.22" x2="22.720575" y2="35.22" width="0.254" layer="1"/>
<wire x1="22.720575" y1="35.22" x2="22.86" y2="35.080575" width="0.3048" layer="1"/>
<wire x1="22.86" y1="32.3875" x2="22.86" y2="35.080575" width="0.508" layer="1"/>
<wire x1="22.209" y1="35.22" x2="20.9775" y2="35.22" width="0.3048" layer="1"/>
<wire x1="20.9775" y1="35.22" x2="20.6375" y2="35.56" width="0.254" layer="1"/>
<wire x1="19.995" y1="36.505" x2="19.685" y2="36.195" width="1.016" layer="1"/>
<contactref element="J4" pad="3"/>
<contactref element="S1" pad="1"/>
<contactref element="U2" pad="1"/>
<contactref element="C6" pad="2"/>
<contactref element="C7" pad="-"/>
<contactref element="C8" pad="2"/>
<contactref element="J1" pad="S3"/>
<contactref element="J1" pad="S4"/>
<contactref element="J1" pad="S2"/>
<contactref element="J1" pad="S1"/>
<contactref element="J1" pad="5"/>
<wire x1="8.589025" y1="35.53" x2="9.039225" y2="35.0798" width="0.4064" layer="1"/>
<wire x1="9.039225" y1="35.0798" x2="9.039225" y2="28.93695" width="1.016" layer="1"/>
<contactref element="C1" pad="-"/>
<contactref element="C2" pad="2"/>
<wire x1="22.86" y1="32.3875" x2="21.905" y2="31.4325" width="0.508" layer="1"/>
<wire x1="57.606525" y1="39.65575" x2="57.391525" y2="39.87075" width="1.016" layer="1"/>
<contactref element="J2" pad="1"/>
<wire x1="28.076525" y1="33.3375" x2="28.076525" y2="27.962225" width="1.016" layer="1"/>
<wire x1="9.039225" y1="27.962225" x2="9.9568" y2="27.962225" width="1.016" layer="1"/>
<wire x1="9.9568" y1="27.962225" x2="21.91385" y2="27.962225" width="1.016" layer="1"/>
<wire x1="21.91385" y1="27.962225" x2="28.076525" y2="27.962225" width="1.016" layer="1"/>
<wire x1="21.905" y1="31.4325" x2="21.91385" y2="31.42365" width="1.016" layer="1"/>
<wire x1="21.91385" y1="31.42365" x2="21.91385" y2="27.962225" width="1.016" layer="1"/>
<wire x1="19.995" y1="38.084" x2="19.995" y2="36.505" width="0.3048" layer="1"/>
<contactref element="C5" pad="2"/>
<contactref element="U4" pad="6"/>
<contactref element="U4" pad="20"/>
<wire x1="72.1125" y1="29.02" x2="72.1125" y2="27.345" width="0.8128" layer="1"/>
<wire x1="72.1125" y1="27.345" x2="72.0725" y2="27.305" width="0.508" layer="1"/>
<wire x1="72.0725" y1="27.305" x2="67.795775" y2="27.305" width="0.8128" layer="1"/>
<wire x1="67.795775" y1="27.305" x2="67.789425" y2="27.31135" width="0.8128" layer="1"/>
<wire x1="67.789425" y1="27.31135" x2="67.789425" y2="39.081075" width="1.016" layer="1"/>
<wire x1="67.789425" y1="39.081075" x2="67.789425" y2="37.1475" width="1.016" layer="1"/>
<wire x1="67.789425" y1="37.1475" x2="71.9425" y2="37.1475" width="1.016" layer="1"/>
<wire x1="71.9425" y1="37.1475" x2="72.07" y2="37.02" width="1.016" layer="1"/>
<wire x1="72.7075" y1="35.155" x2="72.1125" y2="35.75" width="0.254" layer="1"/>
<wire x1="72.1125" y1="37.02" x2="72.1125" y2="35.75" width="0.254" layer="1"/>
<wire x1="72.7075" y1="35.155" x2="72.7075" y2="33.655" width="0.254" layer="1"/>
<wire x1="74.6125" y1="33.02" x2="74.6125" y2="32.7025" width="1.016" layer="1"/>
<wire x1="74.6125" y1="33.02" x2="74.6125" y2="31.52" width="1.016" layer="1"/>
<wire x1="72.1125" y1="29.02" x2="72.1125" y2="30.52" width="0.254" layer="1"/>
<wire x1="72.1125" y1="30.52" x2="72.7075" y2="31.115" width="0.254" layer="1"/>
<polygon width="0.254" layer="16">
<vertex x="4.4069" y="50.638075"/>
<vertex x="87.220425" y="50.638075"/>
<vertex x="87.220425" y="21.745575"/>
<vertex x="4.4069" y="21.745575"/>
</polygon>
<via x="9.972675" y="29.054425" extent="1-16" drill="0.6096"/>
<via x="67.789425" y="39.081075" extent="1-16" drill="0.6096"/>
<via x="53.178075" y="41.20515" extent="1-16" drill="0.6096"/>
<wire x1="57.606525" y1="39.65575" x2="57.45095" y2="39.500175" width="1.016" layer="1"/>
<wire x1="53.178075" y1="41.20515" x2="53.184425" y2="41.2115" width="0.6096" layer="1"/>
<wire x1="46.60265" y1="36.03325" x2="46.314025" y2="36.03325" width="1.016" layer="1"/>
<wire x1="46.60265" y1="36.03325" x2="46.491525" y2="36.03325" width="1.016" layer="1"/>
<wire x1="48.716525" y1="36.03325" x2="46.60265" y2="36.03325" width="1.016" layer="1"/>
<wire x1="44.034075" y1="36.03325" x2="44.11345" y2="36.03325" width="1.016" layer="1"/>
<wire x1="44.11345" y1="36.03325" x2="46.491525" y2="36.03325" width="1.016" layer="1"/>
<wire x1="48.716525" y1="36.03325" x2="48.716525" y2="34.89325" width="1.016" layer="1"/>
<wire x1="44.034075" y1="36.03325" x2="44.034075" y2="37.9494" width="1.016" layer="1"/>
<via x="46.491525" y="33.6677" extent="1-16" drill="0.6096"/>
<wire x1="46.491525" y1="36.03325" x2="46.491525" y2="33.6677" width="1.016" layer="1"/>
<wire x1="18.415" y1="40.166925" x2="18.415" y2="41.91" width="1.016" layer="1"/>
<wire x1="18.415" y1="41.91" x2="19.37" y2="41.91" width="1.016" layer="1"/>
<wire x1="19.995" y1="38.084" x2="19.995" y2="38.586925" width="0.254" layer="1"/>
<wire x1="19.995" y1="38.586925" x2="18.415" y2="40.166925" width="0.3048" layer="1"/>
<wire x1="14.57325" y1="41.966925" x2="14.630175" y2="41.91" width="1.016" layer="1"/>
<wire x1="19.37" y1="41.91" x2="14.630175" y2="41.91" width="1.016" layer="1"/>
<via x="12.6746" y="41.91635" extent="1-16" drill="0.6096"/>
<wire x1="14.57325" y1="41.966925" x2="14.522675" y2="41.91635" width="1.016" layer="1"/>
<wire x1="14.522675" y1="41.91635" x2="12.6746" y2="41.91635" width="1.016" layer="1"/>
<via x="46.174025" y="30.13075" extent="1-16" drill="0.6096"/>
<wire x1="46.174025" y1="30.13075" x2="45.70325" y2="30.13075" width="0.254" layer="1"/>
<wire x1="45.70325" y1="30.13075" x2="45.04825" y2="29.47575" width="0.2032" layer="1"/>
<wire x1="44.581525" y1="29.47575" x2="45.04825" y2="29.47575" width="0.2032" layer="1"/>
<wire x1="44.0871" y1="29.47575" x2="42.8371" y2="28.22575" width="0.2032" layer="1"/>
<wire x1="42.8371" y1="28.22575" x2="42.681525" y2="28.22575" width="0.254" layer="1"/>
<wire x1="44.0871" y1="29.47575" x2="44.581525" y2="29.47575" width="0.2032" layer="1"/>
<wire x1="41.931525" y1="30.12575" x2="41.931525" y2="28.54325" width="0.254" layer="1"/>
<via x="78.565375" y="42.783125" extent="1-16" drill="0.6096"/>
<wire x1="57.606525" y1="39.65575" x2="53.20665" y2="39.65575" width="0.6096" layer="1"/>
<wire x1="54.928625" y1="36.16325" x2="53.20665" y2="36.16325" width="0.6096" layer="1"/>
<wire x1="53.20665" y1="39.65575" x2="53.20665" y2="36.16325" width="0.6096" layer="1"/>
<wire x1="9.039225" y1="28.93695" x2="9.039225" y2="27.962225" width="1.016" layer="1"/>
<wire x1="9.039225" y1="28.93695" x2="9.1567" y2="29.054425" width="1.016" layer="1"/>
<wire x1="9.1567" y1="29.054425" x2="9.972675" y2="29.054425" width="1.016" layer="1"/>
<wire x1="9.972675" y1="29.054425" x2="9.972675" y2="27.9781" width="1.016" layer="1"/>
<wire x1="9.972675" y1="27.9781" x2="9.9568" y2="27.962225" width="1.016" layer="1"/>
<wire x1="44.11345" y1="33.98825" x2="44.11345" y2="36.03325" width="1.016" layer="1"/>
<wire x1="53.20665" y1="39.65575" x2="53.20665" y2="39.671625" width="0.6096" layer="1"/>
<wire x1="53.20665" y1="39.65575" x2="53.178075" y2="39.684325" width="0.6096" layer="1"/>
<wire x1="53.178075" y1="39.684325" x2="53.178075" y2="41.20515" width="0.6096" layer="1"/>
<wire x1="75.62555" y1="44.288075" x2="75.62555" y2="42.783125" width="1.016" layer="1"/>
<wire x1="75.62555" y1="42.783125" x2="75.62555" y2="42.34135" width="1.016" layer="1"/>
<wire x1="75.62555" y1="42.34135" x2="75.1942" y2="41.91" width="1.016" layer="1"/>
<wire x1="78.565375" y1="42.783125" x2="75.62555" y2="42.783125" width="1.016" layer="1"/>
<wire x1="72.07" y1="37.02" x2="72.1125" y2="37.02" width="0" layer="19" extent="1-1"/>
<wire x1="20.32" y1="36.195" x2="19.685" y2="36.195" width="0" layer="19" extent="1-1"/>
<wire x1="41.931525" y1="28.54325" x2="42.681525" y2="28.22575" width="0" layer="19" extent="1-1"/>
<wire x1="74.6125" y1="31.52" x2="72.7075" y2="31.115" width="0" layer="19" extent="1-1"/>
</signal>
<signal name="+3V3">
<contactref element="U3" pad="24"/>
<contactref element="R8" pad="2"/>
<contactref element="C4" pad="1"/>
<contactref element="U1" pad="1"/>
<contactref element="C3" pad="1"/>
<contactref element="U1" pad="9"/>
<contactref element="U1" pad="8"/>
<wire x1="17.294225" y1="33.3375" x2="18.3765" y2="33.3375" width="0.508" layer="1"/>
<wire x1="17.294225" y1="33.3375" x2="17.294225" y2="33.3629" width="0.254" layer="1"/>
<via x="17.294225" y="33.3629" extent="1-16" drill="0.6096"/>
<wire x1="17.294225" y1="43.964225" x2="17.294225" y2="33.3629" width="0.8128" layer="16"/>
<via x="17.294225" y="43.964225" extent="1-16" drill="0.6096"/>
<contactref element="U2" pad="2"/>
<contactref element="R3" pad="2"/>
<contactref element="R4" pad="2"/>
<contactref element="J2" pad="5"/>
<wire x1="28.076525" y1="43.4975" x2="21.434425" y2="43.4975" width="0.8128" layer="1"/>
<wire x1="21.434425" y1="43.4975" x2="21.313775" y2="43.4975" width="0.8128" layer="1"/>
<wire x1="21.339175" y1="43.964225" x2="17.294225" y2="43.964225" width="0.8128" layer="1"/>
<wire x1="21.59" y1="41.59" x2="21.59" y2="38.3917" width="0.508" layer="1"/>
<wire x1="21.59" y1="38.3917" x2="21.295" y2="38.0967" width="0.3048" layer="1"/>
<wire x1="21.295" y1="38.0967" x2="21.295" y2="38.084" width="0.3048" layer="1"/>
<wire x1="21.59" y1="41.59" x2="21.27" y2="41.91" width="0.508" layer="1"/>
<wire x1="28.076525" y1="43.4975" x2="50.619025" y2="43.4975" width="0.8128" layer="1"/>
<wire x1="41.431525" y1="30.12575" x2="41.411525" y2="30.14575" width="0.254" layer="1"/>
<wire x1="41.411525" y1="30.14575" x2="41.411525" y2="31.98825" width="0.254" layer="1"/>
<wire x1="41.411525" y1="31.98825" x2="44.11345" y2="31.98825" width="0.6096" layer="1"/>
<wire x1="44.11345" y1="31.98825" x2="48.396525" y2="31.98825" width="0.8128" layer="1"/>
<wire x1="48.396525" y1="31.98825" x2="48.396525" y2="28.85825" width="0.8128" layer="1"/>
<wire x1="48.396525" y1="31.98825" x2="50.571525" y2="31.98825" width="0.8128" layer="1"/>
<wire x1="50.619025" y1="32.03575" x2="50.619025" y2="34.864675" width="0.8128" layer="1"/>
<wire x1="54.928625" y1="34.89325" x2="54.90005" y2="34.864675" width="0.254" layer="1"/>
<wire x1="54.90005" y1="34.864675" x2="50.619025" y2="34.864675" width="0.6096" layer="1"/>
<wire x1="50.571525" y1="31.98825" x2="50.619025" y2="32.03575" width="0.254" layer="1"/>
<wire x1="50.619025" y1="28.85825" x2="50.619025" y2="32.03575" width="0.8128" layer="1"/>
<contactref element="C5" pad="1"/>
<wire x1="50.619025" y1="43.4975" x2="50.619025" y2="41.227375" width="0.8128" layer="1"/>
<wire x1="50.619025" y1="41.227375" x2="50.619025" y2="35.02025" width="0.8128" layer="1"/>
<wire x1="49.263975" y1="41.26865" x2="50.57775" y2="41.26865" width="0.8128" layer="1"/>
<wire x1="50.57775" y1="41.26865" x2="50.619025" y2="41.227375" width="0.254" layer="1"/>
<wire x1="17.294225" y1="33.3629" x2="17.294225" y2="34.2519" width="0.508" layer="1"/>
<wire x1="18.4166875" y1="35.193725" x2="18.23605" y2="35.193725" width="0.254" layer="1"/>
<wire x1="18.431" y1="35.22" x2="18.4166875" y2="35.2056875" width="0.254" layer="1"/>
<wire x1="18.4166875" y1="35.2056875" x2="18.4166875" y2="35.193725" width="0.254" layer="1"/>
<wire x1="21.27" y1="41.91" x2="21.339175" y2="41.979175" width="1.016" layer="1"/>
<wire x1="21.339175" y1="43.964225" x2="21.339175" y2="43.4721" width="0.8128" layer="1"/>
<wire x1="21.339175" y1="43.4721" x2="21.339175" y2="41.979175" width="0.8128" layer="1"/>
<wire x1="21.339175" y1="43.4721" x2="21.313775" y2="43.4975" width="0.8128" layer="1"/>
<wire x1="21.434425" y1="43.4975" x2="21.27885" y2="43.653075" width="0.8128" layer="1"/>
<wire x1="18.3765" y1="33.3375" x2="18.557875" y2="33.518875" width="0.508" layer="1"/>
<wire x1="18.557875" y1="33.64865" x2="18.557875" y2="33.518875" width="0.3048" layer="1"/>
<wire x1="19.345" y1="34.306" x2="19.215225" y2="34.306" width="0.3048" layer="1"/>
<wire x1="19.215225" y1="34.306" x2="18.557875" y2="33.64865" width="0.3048" layer="1"/>
<wire x1="18.431" y1="35.22" x2="17.904225" y2="34.693225" width="0.3048" layer="1"/>
<wire x1="17.904225" y1="34.693225" x2="17.891125" y2="34.693225" width="0.508" layer="1"/>
<wire x1="17.294225" y1="34.2519" x2="17.73555" y2="34.693225" width="0.508" layer="1"/>
<wire x1="17.73555" y1="34.693225" x2="17.891125" y2="34.693225" width="0.3048" layer="1"/>
<wire x1="50.619025" y1="35.02025" x2="50.616525" y2="34.89325" width="0" layer="19" extent="1-1"/>
<wire x1="54.928625" y1="34.89325" x2="50.616525" y2="34.89325" width="0" layer="19" extent="1-1"/>
</signal>
<signal name="N$2">
<contactref element="U3" pad="2"/>
<contactref element="J4" pad="2"/>
<wire x1="40.781525" y1="28.97575" x2="40.00365" y2="28.97575" width="0.3048" layer="1"/>
<wire x1="40.00365" y1="28.97575" x2="39.536925" y2="29.442475" width="0.3048" layer="1"/>
<wire x1="39.536925" y1="29.442475" x2="37.919025" y2="29.442475" width="0.3048" layer="1"/>
<wire x1="37.919025" y1="38.70325" x2="36.014025" y2="38.70325" width="0.4064" layer="1"/>
<wire x1="37.919025" y1="29.442475" x2="37.919025" y2="38.70325" width="0.4064" layer="1"/>
</signal>
<signal name="N$26">
<contactref element="R1" pad="2"/>
<wire x1="11.569025" y1="34.6075" x2="11.886525" y2="34.29" width="0.254" layer="1"/>
<wire x1="11.884025" y1="34.29" x2="11.886525" y2="34.29" width="0.254" layer="1"/>
<contactref element="J1" pad="2"/>
<wire x1="8.589025" y1="37.48" x2="9.676525" y2="37.48" width="0.4064" layer="1"/>
<wire x1="9.676525" y1="37.48" x2="10.296525" y2="38.1" width="0.4064" layer="1"/>
<wire x1="10.296525" y1="38.735" x2="10.296525" y2="38.1" width="0.4064" layer="1"/>
<wire x1="10.296525" y1="38.735" x2="10.931525" y2="39.37" width="0.4064" layer="1"/>
<wire x1="11.884025" y1="38.735" x2="11.884025" y2="31.43885" width="0.508" layer="16"/>
<wire x1="10.931525" y1="39.37" x2="11.249025" y2="39.37" width="0.508" layer="16"/>
<wire x1="11.884025" y1="38.735" x2="11.249025" y2="39.37" width="0.508" layer="16"/>
<via x="11.884025" y="31.43885" extent="1-16" drill="0.6096" shape="octagon"/>
<wire x1="11.886525" y1="34.29" x2="11.886525" y2="31.44135" width="0.508" layer="1"/>
<wire x1="11.886525" y1="31.44135" x2="11.884025" y2="31.43885" width="0.508" layer="1"/>
<via x="10.931525" y="39.37" extent="1-16" drill="0.6096" shape="octagon"/>
</signal>
<signal name="N$28">
<contactref element="R2" pad="1"/>
<contactref element="J1" pad="3"/>
<wire x1="8.589025" y1="36.83" x2="11.886525" y2="36.83" width="0.4064" layer="1"/>
</signal>
<signal name="N$24">
<contactref element="R1" pad="1"/>
<contactref element="U1" pad="7"/>
<wire x1="18.4235" y1="35.8775" x2="18.431" y2="35.87" width="0.254" layer="1"/>
<wire x1="18.431" y1="35.87" x2="17.47" y2="35.87" width="0.254" layer="1"/>
<wire x1="17.47" y1="35.87" x2="17.4625" y2="35.8775" width="0.254" layer="1"/>
<wire x1="15.52575" y1="34.29" x2="13.786525" y2="34.29" width="0.254" layer="1"/>
<wire x1="18.431" y1="35.87" x2="17.10575" y2="35.87" width="0.254" layer="1"/>
<wire x1="17.10575" y1="35.87" x2="15.52575" y2="34.29" width="0.254" layer="1"/>
</signal>
<signal name="N$30">
<contactref element="R2" pad="2"/>
<contactref element="U1" pad="6"/>
<wire x1="18.431" y1="36.52" x2="14.096525" y2="36.52" width="0.254" layer="1"/>
<wire x1="14.096525" y1="36.52" x2="13.786525" y2="36.83" width="0.254" layer="1"/>
</signal>
<signal name="N$32">
<contactref element="L1" pad="1"/>
<contactref element="J1" pad="1"/>
<wire x1="8.589025" y1="38.13" x2="9.026525" y2="38.5675" width="0.254" layer="1"/>
<wire x1="9.7744" y1="46.0375" x2="9.1394" y2="46.0375" width="0.508" layer="1"/>
<wire x1="9.1394" y1="46.0375" x2="9.026525" y2="45.924625" width="0.508" layer="1"/>
<wire x1="9.026525" y1="45.924625" x2="9.026525" y2="38.5675" width="1.016" layer="1"/>
</signal>
<signal name="N$27">
<contactref element="U1" pad="16"/>
<contactref element="J3" pad="3"/>
<wire x1="24.44115" y1="38.4175" x2="23.4565" y2="38.4175" width="0.3048" layer="1"/>
<wire x1="22.209" y1="37.17" x2="23.4565" y2="38.4175" width="0.3048" layer="1"/>
<wire x1="24.44115" y1="38.4175" x2="24.44115" y2="38.479609375" width="0.3048" layer="1"/>
<via x="24.44115" y="38.4175" extent="1-16" drill="0.6096" shape="octagon"/>
<wire x1="24.44115" y1="38.4175" x2="24.44115" y2="34.61385" width="0.4064" layer="16"/>
<wire x1="24.44115" y1="34.61385" x2="24.4475" y2="34.6075" width="0.254" layer="16"/>
<contactref element="J2" pad="2"/>
<via x="24.4475" y="34.6075" extent="1-16" drill="0.6096"/>
<wire x1="28.076525" y1="35.8775" x2="26.495375" y2="35.8775" width="0.4064" layer="1"/>
<wire x1="26.495375" y1="35.8775" x2="25.225375" y2="34.6075" width="0.4064" layer="1"/>
<wire x1="25.225375" y1="34.6075" x2="24.4475" y2="34.6075" width="0.4064" layer="1"/>
<wire x1="28.076525" y1="35.8775" x2="30.927675" y2="35.8775" width="0.4064" layer="1"/>
<via x="30.927675" y="35.8775" extent="1-16" drill="0.6096"/>
<wire x1="40.776525" y1="33.62325" x2="40.713025" y2="33.55975" width="0.3048" layer="16"/>
<wire x1="40.713025" y1="33.55975" x2="30.927675" y2="33.55975" width="0.4064" layer="16"/>
<wire x1="30.927675" y1="35.8775" x2="30.927675" y2="33.55975" width="0.4064" layer="16"/>
<wire x1="40.776525" y1="33.62325" x2="40.776525" y2="33.669815625" width="0.3048" layer="16"/>
<via x="40.776525" y="33.62325" extent="1-16" drill="0.6096"/>
<wire x1="40.776525" y1="36.16325" x2="40.776525" y2="33.62325" width="0.4064" layer="1"/>
</signal>
<signal name="N$4">
<contactref element="U3" pad="1"/>
<contactref element="J3" pad="2"/>
<wire x1="40.781525" y1="29.47575" x2="40.62595" y2="29.47575" width="0.3048" layer="1"/>
<wire x1="40.62595" y1="29.47575" x2="38.901925" y2="31.199775" width="0.3048" layer="1"/>
<wire x1="38.901925" y1="31.199775" x2="38.871525" y2="31.199775" width="0.3048" layer="1"/>
<wire x1="38.871525" y1="31.199775" x2="38.871525" y2="38.6969" width="0.4064" layer="1"/>
<wire x1="40.776525" y1="38.70325" x2="38.877875" y2="38.70325" width="0.4064" layer="1"/>
<wire x1="38.877875" y1="38.70325" x2="38.871525" y2="38.6969" width="0.3048" layer="1"/>
</signal>
<signal name="N$17">
<contactref element="R8" pad="1"/>
<contactref element="C9" pad="1"/>
<contactref element="J3" pad="1"/>
<contactref element="J4" pad="1"/>
<contactref element="S1" pad="2"/>
<wire x1="44.034075" y1="41.3494" x2="44.269025" y2="41.3494" width="0.254" layer="1"/>
<wire x1="44.269025" y1="41.3494" x2="44.269025" y2="41.24325" width="0.254" layer="1"/>
<wire x1="44.269025" y1="41.24325" x2="46.60265" y2="41.24325" width="0.4064" layer="1"/>
<wire x1="44.269025" y1="41.24325" x2="40.776525" y2="41.24325" width="0.4064" layer="1"/>
<wire x1="40.776525" y1="41.24325" x2="36.014025" y2="41.24325" width="0.4064" layer="1"/>
<wire x1="46.60265" y1="38.83325" x2="46.60265" y2="41.24325" width="0.4064" layer="1"/>
<wire x1="46.60265" y1="41.24325" x2="47.338575" y2="41.24325" width="0.254" layer="1"/>
<wire x1="47.338575" y1="41.24325" x2="47.363975" y2="41.26865" width="0.254" layer="1"/>
</signal>
<signal name="N$22">
<contactref element="U2" pad="5"/>
<contactref element="U4" pad="10"/>
<contactref element="R7" pad="1"/>
<wire x1="60.228625" y1="32.35325" x2="61.731525" y2="32.35325" width="0.508" layer="1"/>
<wire x1="61.731525" y1="32.35325" x2="61.731525" y2="23.7744" width="0.4064" layer="1"/>
<wire x1="61.731525" y1="23.7744" x2="77.1525" y2="23.7744" width="0.4064" layer="1"/>
<wire x1="77.1525" y1="23.7744" x2="77.1525" y2="25.7175" width="0.4064" layer="1"/>
<wire x1="77.1525" y1="25.7175" x2="77.1525" y2="28.98" width="0.4064" layer="1"/>
<wire x1="77.1525" y1="28.98" x2="77.1125" y2="29.02" width="0.508" layer="1"/>
<wire x1="77.1525" y1="25.7175" x2="82.8675" y2="25.7175" width="0.4064" layer="1"/>
<wire x1="82.8675" y1="25.7175" x2="82.8675" y2="29.53" width="0.4064" layer="1"/>
</signal>
<signal name="N$31">
<contactref element="U4" pad="9"/>
<contactref element="U2" pad="6"/>
<contactref element="R6" pad="1"/>
<wire x1="60.228625" y1="33.62325" x2="63.956525" y2="33.62325" width="0.508" layer="1"/>
<wire x1="63.956525" y1="33.62325" x2="63.956525" y2="24.904025" width="0.4064" layer="1"/>
<wire x1="63.956525" y1="24.904025" x2="63.8762375" y2="24.8237375" width="0.254" layer="1"/>
<wire x1="63.960375" y1="24.7396" x2="75.8825" y2="24.7396" width="0.4064" layer="1"/>
<wire x1="75.8825" y1="24.7396" x2="75.8825" y2="29" width="0.4064" layer="1"/>
<wire x1="75.8825" y1="29" x2="75.8625" y2="29.02" width="0.254" layer="1"/>
<wire x1="63.960375" y1="24.7396" x2="63.8762375" y2="24.8237375" width="0" layer="19" extent="1-1"/>
</signal>
<signal name="N$33">
<contactref element="U3" pad="9"/>
<contactref element="U2" pad="4"/>
<contactref element="R4" pad="1"/>
<wire x1="48.396525" y1="26.95825" x2="48.396525" y2="23.78325" width="0.4064" layer="1"/>
<wire x1="47.444025" y1="23.78325" x2="47.444025" y2="23.78075" width="0.254" layer="1"/>
<wire x1="47.444025" y1="23.78075" x2="41.8973" y2="23.78075" width="0.4064" layer="1"/>
<wire x1="41.8973" y1="23.78075" x2="41.8973" y2="25.08550625" width="0.3048" layer="1"/>
<wire x1="41.8973" y1="25.08550625" x2="42.431525" y2="25.61973125" width="0.254" layer="1"/>
<wire x1="48.396525" y1="26.95825" x2="48.079025" y2="26.64075" width="0.254" layer="1"/>
<wire x1="54.928625" y1="32.35325" x2="53.63845" y2="32.35325" width="0.4064" layer="1"/>
<wire x1="53.63845" y1="32.35325" x2="53.63845" y2="23.78325" width="0.4064" layer="1"/>
<wire x1="53.63845" y1="23.78325" x2="48.396525" y2="23.78325" width="0.4064" layer="1"/>
<wire x1="48.396525" y1="23.78325" x2="47.444025" y2="23.78325" width="0.4064" layer="1"/>
<wire x1="42.431525" y1="25.61973125" x2="42.431525" y2="26.32575" width="0.254" layer="1"/>
</signal>
<signal name="N$34">
<contactref element="U3" pad="10"/>
<contactref element="U2" pad="3"/>
<contactref element="R3" pad="1"/>
<wire x1="42.931525" y1="26.32575" x2="42.931525" y2="25.6971" width="0.254" layer="1"/>
<wire x1="43.577875" y1="25.05075" x2="42.931525" y2="25.6971" width="0.3048" layer="1"/>
<wire x1="43.577875" y1="25.05075" x2="44.586525" y2="25.05075" width="0.4064" layer="1"/>
<via x="44.586525" y="25.05075" extent="1-16" drill="0.6096" shape="octagon"/>
<wire x1="44.586525" y1="25.05075" x2="50.612675" y2="25.05075" width="0.4064" layer="16"/>
<via x="50.612675" y="25.05075" extent="1-16" drill="0.6096" shape="octagon"/>
<wire x1="50.619025" y1="26.95825" x2="50.621525" y2="26.95575" width="0.254" layer="1"/>
<wire x1="50.612675" y1="26.95575" x2="50.621525" y2="26.95575" width="0.254" layer="1"/>
<wire x1="50.621525" y1="26.95575" x2="52.35575" y2="26.95575" width="0.4064" layer="1"/>
<wire x1="52.35575" y1="26.95575" x2="52.3621" y2="26.9621" width="0.254" layer="1"/>
<wire x1="52.3621" y1="26.9621" x2="52.3621" y2="33.62325" width="0.4064" layer="1"/>
<wire x1="52.3621" y1="33.62325" x2="54.928625" y2="33.62325" width="0.4064" layer="1"/>
<wire x1="50.612675" y1="26.95575" x2="50.612675" y2="25.05075" width="0.4064" layer="1"/>
</signal>
<signal name="N$35">
<contactref element="U2" pad="8"/>
<contactref element="U2" pad="7"/>
<contactref element="R5" pad="1"/>
<contactref element="C6" pad="1"/>
<wire x1="62.684025" y1="39.65825" x2="62.684025" y2="36.16325" width="0.6096" layer="1"/>
<wire x1="61.718825" y1="36.16325" x2="61.718825" y2="34.89325" width="0.6096" layer="1"/>
<wire x1="61.718825" y1="34.89325" x2="60.228625" y2="34.89325" width="0.6096" layer="1"/>
<wire x1="60.228625" y1="36.16325" x2="61.718825" y2="36.16325" width="0.6096" layer="1"/>
<wire x1="61.718825" y1="36.16325" x2="62.684025" y2="36.16325" width="0.6096" layer="1"/>
<wire x1="62.684025" y1="39.65825" x2="62.684025" y2="39.65575" width="1.016" layer="1"/>
<wire x1="62.684025" y1="39.65575" x2="59.506525" y2="39.65575" width="1.016" layer="1"/>
</signal>
<signal name="N$3">
<contactref element="U1" pad="2"/>
<contactref element="J2" pad="4"/>
<contactref element="U3" pad="3"/>
<wire x1="40.781525" y1="28.47575" x2="33.63595" y2="28.47575" width="0.3048" layer="1"/>
<wire x1="33.63595" y1="28.47575" x2="33.63595" y2="40.9575" width="0.4064" layer="1"/>
<wire x1="33.63595" y1="40.9575" x2="28.076525" y2="40.9575" width="0.4064" layer="1"/>
<wire x1="20.645" y1="38.084" x2="20.645" y2="39.0365" width="0.254" layer="1"/>
<wire x1="20.645" y1="39.0365" x2="20.6375" y2="39.044" width="0.3048" layer="1"/>
<wire x1="20.6375" y1="39.6875" x2="20.6375" y2="39.044" width="0.3048" layer="1"/>
<wire x1="20.6375" y1="39.6875" x2="20.32" y2="40.005" width="0.4064" layer="1"/>
<via x="20.32" y="40.005" extent="1-16" drill="0.6096"/>
<wire x1="20.32" y1="40.005" x2="20.32635" y2="39.99865" width="0.3048" layer="16"/>
<wire x1="24.4348" y1="40.9575" x2="23.47595" y2="39.99865" width="0.4064" layer="16"/>
<wire x1="23.47595" y1="39.99865" x2="20.32635" y2="39.99865" width="0.4064" layer="16"/>
<via x="24.4348" y="40.9575" extent="1-16" drill="0.6096"/>
<wire x1="24.4348" y1="40.9575" x2="28.076525" y2="40.9575" width="0.4064" layer="1"/>
</signal>
<signal name="N$6">
<contactref element="U1" pad="15"/>
<contactref element="J2" pad="3"/>
<contactref element="U3" pad="4"/>
<wire x1="22.209" y1="36.52" x2="22.2005" y2="36.52" width="0.3048" layer="1"/>
<wire x1="24.77135" y1="36.5125" x2="22.193" y2="36.5125" width="0.3048" layer="1"/>
<wire x1="26.67635" y1="38.4175" x2="28.076525" y2="38.4175" width="0.3048" layer="1"/>
<wire x1="26.67635" y1="38.4175" x2="24.77135" y2="36.5125" width="0.4064" layer="1"/>
<wire x1="22.2005" y1="36.52" x2="22.193" y2="36.5125" width="0.3048" layer="1"/>
<wire x1="28.076525" y1="38.4175" x2="32.515175" y2="38.4175" width="0.4064" layer="1"/>
<wire x1="32.515175" y1="38.4175" x2="32.515175" y2="27.3812" width="0.4064" layer="1"/>
<wire x1="32.515175" y1="27.366153125" x2="32.515175" y2="27.30735" width="0.3048" layer="1"/>
<wire x1="32.515175" y1="27.3812" x2="32.515175" y2="27.366153125" width="0.3048" layer="1"/>
<wire x1="40.781525" y1="27.97575" x2="40.714025" y2="27.90825" width="0.254" layer="1"/>
<wire x1="40.714025" y1="27.90825" x2="40.0431" y2="27.90825" width="0.254" layer="1"/>
<wire x1="40.0431" y1="27.90825" x2="39.52055" y2="27.3857" width="0.254" layer="1"/>
<wire x1="32.515175" y1="27.30735" x2="39.52055" y2="27.30735" width="0.4064" layer="1"/>
<wire x1="39.52055" y1="27.30735" x2="39.52055" y2="27.3857" width="0" layer="19" extent="1-1"/>
</signal>
</signals>
<mfgpreviewcolors>
<mfgpreviewcolor name="soldermaskcolor" color="0xC8008000"/>
<mfgpreviewcolor name="silkscreencolor" color="0xFFFEFEFE"/>
<mfgpreviewcolor name="backgroundcolor" color="0xFF282828"/>
<mfgpreviewcolor name="coppercolor" color="0xFFFFBF00"/>
<mfgpreviewcolor name="substratecolor" color="0xFF786E46"/>
</mfgpreviewcolors>
</board>
</drawing>
<compatibility>
<note version="8.2" severity="warning">
Since Version 8.2, EAGLE supports online libraries. The ids
of those online libraries will not be understood (or retained)
with this version.
</note>
<note version="8.3" severity="warning">
Since Version 8.3, EAGLE supports URNs for individual library
assets (packages, symbols, and devices). The URNs of those assets
will not be understood (or retained) with this version.
</note>
<note version="8.3" severity="warning">
Since Version 8.3, EAGLE supports the association of 3D packages
with devices in libraries, schematics, and board files. Those 3D
packages will not be understood (or retained) with this version.
</note>
</compatibility>
</eagle>
