# Supplementary material for: CO2-measuring dongle
Source: HardwareX. 2022 Jul 14;12:e00338. doi: 10.1016/j.ohx.2022.e00338 (PMC9301570; doi:10.1016/j.ohx.2022.e00338)
Supplement: Supplementary data 4 [file mmc4.txt]

\ I2C

forget ---I2C---

: ---I2C--- nop ;


\ ***** PORT 1 and 2 ***** \
\ adapted by M. Boillat for the MSP430FR2433
$200  constant  SDAIN
$200  constant  SCLIN
$202  constant  SDAOUT
$202  constant  SCLOUT
$204  constant  SDADIR
$204  constant  SCLDIR

%100  constant  SDAPIN
%1000 constant  SCLPIN

\ bit-banged i2c driver, basic words
\ source: https://git.drak.xyz/flabbergast/forth-mecrisp
\ There have to be 1..10 kΩ resistors on SDA and SCL to pull them up to idle state.
\ Master only. Supports clock stretching.


: 0>scl ( -- ) \ drive SCL low
  SCLPIN SCLOUT cbic!
  ;

: 1>scl ( -- ) \ drive SCL high
  SCLPIN SCLOUT cbis!
  ;

: 1>scl-s ( -- ) \ SCL high, stretching allowed
  SCLPIN SCLDIR cbic! \ SCL input
  1>scl  \ clear pulling down
  begin SCLPIN SCLIN cbit@ until \ clock stretching to finish
  SCLPIN SCLDIR cbis! \ SCL output
  ;

: >sda ( f -- ) \ write f to SDA line
  dup
  SDAPIN SDAOUT rot if cbis! else cbic! then
  SDAPIN SDADIR rot if cbic! else cbis! then \ release to input when 1
  ;

: sda> ( -- f ) \ read status of SDA line
  SDAPIN SDAIN c@ and 0<>
  ;

: i2c-init ( -- )  \ initialise bit-banged I2C
  SCLPIN SCLDIR cbis!  \ SCL output
  1>scl
  SDAPIN SDADIR cbic!  \ SDA input
  ;

: i2c-half ( -- )  \ half-cycle timing delay for I2C
  50 0 do loop  ;  \ ? inline


\ bit-banged i2c driver, generic part
\ source: https://git.drak.xyz/flabbergast/forth-mecrisp

: i2c-start ( -- )  \ with SCL high, change SDA from 1 to 0
  1 >sda i2c-half 1>scl i2c-half 0 >sda i2c-half 0>scl ;

: i2c-stop  ( -- )  \ with SCL high, change SDA from 0 to 1
  0 >sda i2c-half 1>scl i2c-half 1 >sda i2c-half ;

: b>i2c ( f -- )  \ send one I2C bit
  0<> >sda i2c-half 1>scl-s i2c-half 0>scl ;

: i2c>b ( -- f )  \ receive one I2C bit
  1 >sda i2c-half 1>scl-s i2c-half sda> 0>scl ;

: >i2c ( b -- ak/nak )  \ send one byte
  8 0 do dup 128 and b>i2c shl loop drop i2c>b ;

: i2c> ( ak/nak -- b )  \ read one byte
  0 8 0 do shl i2c>b 1 and + loop swap b>i2c ;


\ ***** CO2 SENSOR SENSIRION SCD41 ***** \
\ from now, written by M. Boillat 
\ sensor address is $62

: scd41-pre   ( commandMSB commandLSB -- ) \ i2c preamble
i2c-init 
i2c-start 
$C4 >i2c drop 
swap 
>i2c drop 
>i2c drop ;

:  scd41-send  ( commandMSB commandLSB -- )
scd41-pre  
i2c-stop ;

:  scd41-read  ( commandMSB commandLSB -- dataMSB dataLSB) \ read 9 bytes of data
scd41-pre 
i2c-start 
$C5 >i2c drop \ convert 7 bits addr 
0 i2c> \ 0 for ACK, 1 for NACK
0 i2c> 
0 i2c> 
0 i2c> 
0 i2c> 
0 i2c> 
0 i2c> 
0 i2c> 
1 i2c> 
i2c-stop ;

:  scd41-read-s  ( commandMSB commandLSB -- dataMSB dataLSB) \ read 2 bytes of data
scd41-pre 
i2c-start 
$C5 >i2c drop \ convert 7 bits addr 
0 i2c>  
1 i2c> \ nack
i2c-stop ;


\ ***** WORDS BELOW ARE NOT ESSENTIAL ***** \ 


: start-single-shot  ( -- )
hex $21 $9D scd41-send ; \ print values as hex!


: read-status    ( -- ) \ get_data_ready_status
hex $E4 $B8 scd41-read-s . . ;  \ print values as hex!


: read-values   ( -- ) \ CO2, Temperature and Humidity, 2 bytes each and CRC
hex $EC $5 scd41-read . . . . . . . . . ; \ print values as hex! 
